# Supplementary material for: Identification of the blasting vibration characteristics of groundwater-sealed tunnel
Source: Sci Rep. 2023 Aug 21;13:13557. doi: 10.1038/s41598-023-40728-y (PMC10442370; doi:10.1038/s41598-023-40728-y)
Supplement: Supplementary file 1 — Supplementary Information. [file 41598_2023_40728_MOESM1_ESM.zip]

Archive with 7 entries (6 files):
- supplementary  raw data/
- supplementary  raw data/1.csv
- supplementary  raw data/2.csv
- supplementary  raw data/3.csv
- supplementary  raw data/4.csv
- supplementary  raw data/5.csv
- supplementary  raw data/instruction.txt
