# Supplementary material for: Identification of the blasting vibration characteristics of groundwater-sealed tunnel
Source: Sci Rep. 2023 Aug 21;13:13557. doi: 10.1038/s41598-023-40728-y (PMC10442370; doi:10.1038/s41598-023-40728-y)
Supplement: Supplementary file 1 — Supplementary Information. [file 41598_2023_40728_MOESM1_ESM.zip › supplementary raw data/2.csv]

ʱ�䣨s��	X���ٶ�ֵ��cm/s��	Y���ٶ�ֵ��cm/s��	Z���ٶ�ֵ��cm/s��
-0.500000	0.002000	0.001000	0.007000
-0.499805	0.003000	0.000000	0.007000
-0.499609	0.005000	0.004000	0.003000
-0.499414	0.002000	0.008000	0.001000
-0.499219	0.002000	0.004000	0.000000
-0.499023	0.003000	0.000000	0.002000
-0.498828	0.001000	0.001000	0.003000
-0.498633	0.001000	-0.001000	0.003000
-0.498438	0.000000	-0.004000	0.001000
-0.498242	0.001000	0.003000	0.001000
-0.498047	0.001000	0.005000	0.000000
-0.497852	0.002000	0.003000	-0.001000
-0.497656	0.004000	0.004000	0.004000
-0.497461	0.004000	0.002000	0.007000
-0.497266	0.004000	-0.001000	0.004000
-0.497070	0.003000	0.001000	0.004000
-0.496875	0.001000	0.004000	0.002000
-0.496680	0.001000	0.002000	-0.001000
-0.496484	0.001000	0.001000	-0.001000
-0.496289	0.002000	0.001000	0.002000
-0.496094	0.003000	0.000000	0.003000
-0.495898	0.002000	-0.002000	0.003000
-0.495703	0.002000	0.000000	0.003000
-0.495508	0.001000	0.003000	0.002000
-0.495312	0.002000	0.004000	0.001000
-0.495117	0.003000	0.005000	0.002000
-0.494922	0.003000	0.004000	0.004000
-0.494727	0.004000	0.000000	0.004000
-0.494531	0.003000	0.000000	0.004000
-0.494336	0.001000	0.000000	0.002000
-0.494141	0.002000	0.001000	0.000000
-0.493945	0.000000	0.002000	-0.002000
-0.493750	0.001000	0.003000	-0.001000
-0.493555	0.004000	0.001000	0.002000
-0.493359	0.003000	0.000000	0.004000
-0.493164	0.004000	0.003000	0.005000
-0.492969	0.004000	0.002000	0.004000
-0.492773	0.002000	0.001000	0.002000
-0.492578	0.003000	0.004000	0.002000
-0.492383	0.002000	0.002000	0.001000
-0.492188	0.002000	0.000000	0.003000
-0.491992	0.002000	-0.002000	0.002000
-0.491797	0.002000	-0.001000	0.001000
-0.491602	0.001000	-0.001000	0.001000
-0.491406	0.002000	0.004000	0.001000
-0.491211	0.001000	0.004000	0.001000
-0.491016	0.002000	0.001000	0.002000
-0.490820	0.003000	0.001000	0.005000
-0.490625	0.003000	0.001000	0.005000
-0.490430	0.003000	0.001000	0.003000
-0.490234	0.003000	0.002000	0.002000
-0.490039	0.003000	0.004000	-0.001000
-0.489844	0.003000	0.004000	0.002000
-0.489648	0.002000	0.004000	0.004000
-0.489453	0.001000	0.002000	0.004000
-0.489258	0.002000	0.001000	0.004000
-0.489062	0.002000	0.001000	0.003000
-0.488867	0.005000	0.003000	0.001000
-0.488672	0.002000	0.002000	-0.001000
-0.488477	0.002000	0.001000	0.000000
-0.488281	0.002000	0.002000	0.001000
-0.488086	0.001000	0.000000	0.002000
-0.487891	0.001000	-0.001000	0.005000
-0.487695	0.004000	0.001000	0.005000
-0.487500	0.003000	0.002000	0.004000
-0.487305	0.005000	0.004000	0.003000
-0.487109	0.002000	0.004000	0.002000
-0.486914	0.003000	0.000000	0.001000
-0.486719	0.002000	0.002000	0.003000
-0.486523	0.000000	0.000000	0.003000
-0.486328	0.000000	0.000000	0.001000
-0.486133	0.002000	0.002000	0.001000
-0.485938	0.002000	0.003000	0.001000
-0.485742	0.002000	0.001000	0.000000
-0.485547	0.003000	0.001000	0.003000
-0.485352	0.003000	0.003000	0.004000
-0.485156	0.005000	0.001000	0.005000
-0.484961	0.003000	0.002000	0.004000
-0.484766	0.001000	0.003000	0.004000
-0.484570	0.001000	0.001000	0.001000
-0.484375	0.002000	0.002000	0.000000
-0.484180	0.001000	0.003000	0.000000
-0.483984	0.002000	-0.001000	0.002000
-0.483789	0.002000	0.000000	0.002000
-0.483594	0.001000	0.001000	0.001000
-0.483398	0.000000	0.003000	0.002000
-0.483203	0.002000	0.004000	0.002000
-0.483008	0.003000	0.005000	0.004000
-0.482812	0.002000	0.002000	0.005000
-0.482617	0.004000	0.000000	0.004000
-0.482422	0.002000	0.002000	0.004000
-0.482227	0.001000	0.002000	0.002000
-0.482031	-0.001000	0.000000	-0.001000
-0.481836	-0.001000	0.001000	0.001000
-0.481641	0.001000	0.002000	0.000000
-0.481445	0.001000	0.001000	0.002000
-0.481250	0.002000	0.000000	0.002000
-0.481055	0.004000	0.003000	0.004000
-0.480859	0.004000	0.004000	0.004000
-0.480664	0.002000	0.003000	0.002000
-0.480469	0.001000	0.004000	0.002000
-0.480273	0.002000	0.001000	0.002000
-0.480078	0.003000	0.000000	0.001000
-0.479883	0.001000	0.001000	0.003000
-0.479688	0.002000	0.000000	0.002000
-0.479492	0.001000	0.001000	0.002000
-0.479297	0.002000	0.003000	0.000000
-0.479102	0.001000	0.001000	0.001000
-0.478906	0.001000	0.002000	0.003000
-0.478711	0.001000	0.002000	0.004000
-0.478516	0.003000	0.000000	0.004000
-0.478320	0.001000	0.000000	0.001000
-0.478125	0.002000	0.004000	0.001000
-0.477930	0.003000	0.004000	0.002000
-0.477734	0.002000	0.002000	0.003000
-0.477539	0.002000	0.003000	0.003000
-0.477344	0.003000	0.002000	0.004000
-0.477148	0.002000	0.001000	0.003000
-0.476953	0.002000	0.002000	0.002000
-0.476758	0.002000	0.002000	0.001000
-0.476562	0.000000	-0.001000	0.000000
-0.476367	0.001000	0.001000	0.000000
-0.476172	0.002000	0.001000	0.001000
-0.475977	0.002000	-0.001000	0.002000
-0.475781	0.001000	0.000000	0.002000
-0.475586	0.001000	0.003000	0.001000
-0.475391	0.001000	0.003000	0.003000
-0.475195	0.002000	0.004000	0.003000
-0.475000	0.002000	0.003000	0.003000
-0.474805	0.003000	0.001000	0.002000
-0.474609	0.003000	0.001000	0.004000
-0.474414	0.001000	0.002000	0.004000
-0.474219	0.002000	0.001000	0.000000
-0.474023	-0.001000	-0.001000	-0.001000
-0.473828	0.000000	0.002000	0.001000
-0.473633	0.003000	0.002000	0.001000
-0.473438	0.002000	0.002000	0.004000
-0.473242	0.002000	0.002000	0.004000
-0.473047	0.004000	0.003000	0.003000
-0.472852	0.002000	0.003000	0.003000
-0.472656	0.003000	0.004000	0.003000
-0.472461	0.002000	0.004000	0.003000
-0.472266	0.001000	0.001000	0.002000
-0.472070	0.001000	0.000000	0.002000
-0.471875	0.002000	-0.001000	0.001000
-0.471680	0.002000	0.001000	0.001000
-0.471484	0.003000	0.001000	0.002000
-0.471289	0.003000	0.003000	0.001000
-0.471094	0.001000	0.002000	0.003000
-0.470898	0.003000	0.002000	0.003000
-0.470703	0.003000	0.001000	0.005000
-0.470508	0.003000	0.002000	0.004000
-0.470312	0.002000	0.000000	0.003000
-0.470117	0.003000	0.003000	0.002000
-0.469922	0.002000	0.003000	0.002000
-0.469727	0.002000	0.001000	0.001000
-0.469531	0.000000	0.001000	0.001000
-0.469336	0.001000	0.000000	0.002000
-0.469141	0.002000	0.001000	0.002000
-0.468945	0.002000	0.001000	0.002000
-0.468750	0.003000	0.004000	0.002000
-0.468555	0.003000	0.004000	0.003000
-0.468359	0.004000	0.003000	0.004000
-0.468164	0.003000	0.003000	0.002000
-0.467969	0.003000	0.002000	0.004000
-0.467773	0.002000	-0.001000	0.003000
-0.467578	0.001000	0.002000	0.001000
-0.467383	0.001000	0.001000	-0.001000
-0.467188	0.001000	0.002000	0.000000
-0.466992	0.002000	0.004000	0.001000
-0.466797	0.002000	0.001000	0.003000
-0.466602	0.002000	0.000000	0.003000
-0.466406	0.001000	-0.001000	0.001000
-0.466211	0.000000	0.001000	0.001000
-0.466016	0.001000	0.001000	0.000000
-0.465820	0.002000	0.001000	0.000000
-0.465625	0.002000	0.003000	0.002000
-0.465430	0.003000	0.001000	0.002000
-0.465234	0.005000	0.002000	0.004000
-0.465039	0.003000	0.003000	0.005000
-0.464844	0.003000	0.003000	0.003000
-0.464648	0.003000	0.002000	0.002000
-0.464453	0.001000	0.003000	0.001000
-0.464258	0.002000	0.003000	0.002000
-0.464062	0.001000	-0.001000	0.001000
-0.463867	0.002000	0.000000	0.001000
-0.463672	0.002000	0.001000	0.000000
-0.463477	0.002000	0.001000	0.002000
-0.463281	0.002000	0.002000	0.001000
-0.463086	0.002000	0.004000	0.002000
-0.462891	0.004000	0.002000	0.003000
-0.462695	0.003000	0.001000	0.004000
-0.462500	0.003000	0.002000	0.004000
-0.462305	0.002000	0.001000	0.003000
-0.462109	0.002000	0.001000	0.002000
-0.461914	0.001000	0.002000	0.001000
-0.461719	0.001000	0.001000	0.000000
-0.461523	0.001000	0.001000	0.000000
-0.461328	0.002000	0.001000	0.002000
-0.461133	0.002000	0.001000	0.003000
-0.460938	0.003000	0.002000	0.003000
-0.460742	0.004000	0.005000	0.004000
-0.460547	0.003000	0.004000	0.003000
-0.460352	0.002000	0.003000	0.003000
-0.460156	0.002000	0.002000	0.003000
-0.459961	0.004000	0.002000	0.003000
-0.459766	0.002000	0.001000	0.003000
-0.459570	0.001000	0.001000	0.001000
-0.459375	0.001000	0.001000	0.000000
-0.459180	0.001000	0.002000	0.000000
-0.458984	0.002000	0.003000	0.002000
-0.458789	0.002000	0.001000	0.003000
-0.458594	0.003000	0.002000	0.003000
-0.458398	0.003000	0.003000	0.005000
-0.458203	0.003000	0.003000	0.003000
-0.458008	0.004000	0.003000	0.003000
-0.457812	0.002000	0.003000	0.003000
-0.457617	0.001000	0.002000	0.002000
-0.457422	0.000000	0.000000	0.000000
-0.457227	0.000000	-0.002000	0.000000
-0.457031	0.001000	0.001000	0.000000
-0.456836	0.002000	0.002000	0.001000
-0.456641	0.003000	0.001000	0.002000
-0.456445	0.003000	0.002000	0.000000
-0.456250	0.004000	0.005000	0.003000
-0.456055	0.004000	0.003000	0.004000
-0.455859	0.002000	0.002000	0.004000
-0.455664	0.000000	0.000000	0.002000
-0.455469	0.001000	0.002000	0.003000
-0.455273	0.002000	0.001000	0.000000
-0.455078	0.003000	0.001000	0.001000
-0.454883	0.002000	0.002000	0.003000
-0.454688	0.004000	0.001000	0.004000
-0.454492	0.004000	0.002000	0.004000
-0.454297	0.002000	0.002000	0.002000
-0.454102	0.001000	0.003000	0.002000
-0.453906	0.000000	0.001000	0.000000
-0.453711	-0.001000	0.000000	0.000000
-0.453516	0.003000	0.002000	0.002000
-0.453320	0.002000	0.000000	0.003000
-0.453125	0.004000	0.003000	0.004000
-0.452930	0.003000	0.003000	0.003000
-0.452734	0.004000	0.004000	0.004000
-0.452539	0.002000	0.003000	0.004000
-0.452344	0.002000	0.002000	0.003000
-0.452148	-0.001000	0.002000	0.004000
-0.451953	0.002000	-0.001000	0.002000
-0.451758	0.001000	-0.002000	0.000000
-0.451562	0.002000	0.003000	0.001000
-0.451367	0.003000	0.001000	0.000000
-0.451172	0.003000	-0.002000	-0.001000
-0.450977	0.002000	0.007000	0.003000
-0.450781	0.000000	0.003000	0.003000
-0.450586	0.004000	-0.001000	0.003000
-0.450391	0.002000	0.004000	0.005000
-0.450195	0.003000	0.004000	0.004000
-0.450000	0.003000	0.000000	0.001000
-0.449805	0.004000	0.002000	0.000000
-0.449609	0.002000	0.005000	0.003000
-0.449414	0.001000	-0.001000	0.001000
-0.449219	-0.002000	-0.005000	0.000000
-0.449023	0.001000	0.000000	0.000000
-0.448828	0.001000	0.004000	0.001000
-0.448633	0.003000	0.002000	0.002000
-0.448438	0.004000	0.000000	0.003000
-0.448242	0.004000	0.003000	0.005000
-0.448047	0.004000	0.004000	0.008000
-0.447852	0.002000	-0.001000	0.001000
-0.447656	0.000000	0.003000	0.000000
-0.447461	0.000000	0.005000	0.001000
-0.447266	0.002000	0.000000	-0.001000
-0.447070	0.001000	0.003000	0.002000
-0.446875	0.004000	0.000000	0.003000
-0.446680	0.003000	-0.004000	0.002000
-0.446484	0.003000	0.003000	0.001000
-0.446289	-0.002000	0.011000	0.001000
-0.446094	0.002000	-0.002000	0.000000
-0.445898	0.003000	0.007000	0.004000
-0.445703	0.003000	0.005000	0.008000
-0.445508	0.005000	-0.008000	0.002000
-0.445312	0.003000	0.004000	0.005000
-0.445117	0.002000	0.008000	0.002000
-0.444922	0.001000	-0.003000	-0.005000
-0.444727	-0.002000	0.003000	-0.002000
-0.444531	0.000000	0.007000	0.002000
-0.444336	0.002000	-0.010000	0.002000
-0.444141	0.003000	-0.001000	0.007000
-0.443945	0.002000	0.007000	0.005000
-0.443750	0.003000	0.001000	0.001000
-0.443555	0.003000	0.004000	0.002000
-0.443359	0.000000	0.011000	0.003000
-0.443164	0.003000	-0.004000	0.001000
-0.442969	0.001000	-0.007000	0.003000
-0.442773	0.002000	0.005000	0.007000
-0.442578	0.003000	0.003000	0.004000
-0.442383	0.004000	0.001000	0.000000
-0.442188	0.002000	0.008000	0.002000
-0.441992	0.003000	0.005000	0.002000
-0.441797	0.003000	-0.004000	0.000000
-0.441602	0.002000	0.001000	0.005000
-0.441406	0.000000	0.002000	0.003000
-0.441211	0.001000	-0.005000	-0.001000
-0.441016	0.002000	0.004000	-0.001000
-0.440820	0.001000	0.010000	0.000000
-0.440625	0.003000	0.001000	0.001000
-0.440430	0.003000	-0.001000	0.003000
-0.440234	0.003000	0.005000	0.009000
-0.440039	0.003000	-0.001000	0.005000
-0.439844	0.004000	0.000000	0.002000
-0.439648	0.002000	0.009000	0.001000
-0.439453	0.002000	0.003000	-0.002000
-0.439258	0.003000	-0.002000	0.000000
-0.439062	0.002000	0.004000	0.002000
-0.438867	0.002000	0.000000	0.005000
-0.438672	0.001000	-0.007000	0.001000
-0.438477	0.002000	0.004000	0.003000
-0.438281	0.001000	0.008000	0.000000
-0.438086	0.003000	0.001000	0.000000
-0.437891	0.004000	0.005000	0.005000
-0.437695	0.003000	0.003000	0.007000
-0.437500	0.004000	-0.005000	0.003000
-0.437305	0.003000	0.002000	0.005000
-0.437109	0.002000	0.007000	0.002000
-0.436914	0.000000	-0.001000	-0.002000
-0.436719	-0.002000	0.002000	-0.001000
-0.436523	0.001000	0.003000	0.001000
-0.436328	0.003000	-0.002000	0.003000
-0.436133	0.003000	-0.002000	0.003000
-0.435938	0.002000	0.004000	0.004000
-0.435742	0.003000	0.002000	0.002000
-0.435547	0.002000	0.004000	0.002000
-0.435352	0.001000	0.007000	0.003000
-0.435156	0.002000	0.001000	0.002000
-0.434961	0.001000	-0.002000	0.003000
-0.434766	0.002000	0.001000	0.005000
-0.434570	0.002000	0.000000	0.001000
-0.434375	0.002000	0.000000	-0.002000
-0.434180	0.002000	0.004000	-0.001000
-0.433984	0.000000	0.005000	0.001000
-0.433789	0.002000	-0.001000	0.001000
-0.433594	0.003000	0.001000	0.005000
-0.433398	0.003000	0.003000	0.005000
-0.433203	0.002000	0.002000	0.004000
-0.433008	0.003000	0.002000	0.001000
-0.432812	0.003000	0.005000	0.001000
-0.432617	0.001000	0.002000	0.001000
-0.432422	0.000000	-0.001000	0.000000
-0.432227	0.000000	0.000000	0.003000
-0.432031	0.001000	-0.002000	0.002000
-0.431836	0.001000	-0.001000	0.001000
-0.431641	0.002000	0.005000	0.002000
-0.431445	0.002000	0.004000	0.001000
-0.431250	0.002000	0.002000	0.000000
-0.431055	0.001000	0.000000	0.000000
-0.430859	0.002000	0.001000	0.003000
-0.430664	0.002000	-0.001000	0.001000
-0.430469	0.000000	0.001000	0.002000
-0.430273	0.001000	0.005000	0.002000
-0.430078	0.003000	0.004000	0.002000
-0.429883	0.003000	0.004000	0.002000
-0.429688	0.003000	0.003000	0.003000
-0.429492	0.003000	0.001000	0.004000
-0.429297	0.003000	0.000000	0.003000
-0.429102	0.000000	0.001000	0.001000
-0.428906	-0.001000	0.002000	0.000000
-0.428711	0.001000	0.001000	-0.001000
-0.428516	0.002000	0.001000	0.000000
-0.428320	0.003000	0.001000	0.003000
-0.428125	0.003000	0.000000	0.004000
-0.427930	0.003000	0.002000	0.004000
-0.427734	0.003000	0.003000	0.003000
-0.427539	0.002000	0.002000	0.002000
-0.427344	0.003000	0.003000	0.001000
-0.427148	0.000000	0.003000	0.002000
-0.426953	0.001000	0.001000	0.003000
-0.426758	0.001000	-0.001000	0.001000
-0.426562	0.001000	0.000000	0.001000
-0.426367	0.003000	0.002000	0.000000
-0.426172	0.003000	0.002000	0.000000
-0.425977	0.002000	0.004000	0.000000
-0.425781	0.003000	0.003000	0.003000
-0.425586	0.003000	0.001000	0.005000
-0.425391	0.004000	0.001000	0.005000
-0.425195	0.003000	0.002000	0.005000
-0.425000	0.003000	0.001000	0.002000
-0.424805	0.003000	0.003000	0.001000
-0.424609	0.001000	0.004000	0.000000
-0.424414	0.001000	0.001000	0.000000
-0.424219	0.002000	0.000000	0.002000
-0.424023	0.002000	-0.001000	0.004000
-0.423828	0.002000	0.001000	0.002000
-0.423633	0.003000	0.002000	0.003000
-0.423438	0.004000	0.005000	0.003000
-0.423242	0.003000	0.004000	0.003000
-0.423047	0.003000	0.002000	0.004000
-0.422852	0.001000	0.000000	0.004000
-0.422656	0.002000	0.000000	0.003000
-0.422461	0.000000	0.001000	0.001000
-0.422266	-0.001000	0.001000	0.000000
-0.422070	0.001000	0.001000	0.000000
-0.421875	0.002000	0.002000	0.001000
-0.421680	0.002000	0.001000	0.002000
-0.421484	0.003000	0.002000	0.004000
-0.421289	0.003000	0.001000	0.003000
-0.421094	0.003000	0.002000	0.003000
-0.420898	0.004000	0.005000	0.002000
-0.420703	0.003000	0.003000	0.002000
-0.420508	0.000000	0.001000	0.002000
-0.420312	0.002000	0.001000	0.002000
-0.420117	0.002000	0.000000	0.002000
-0.419922	0.001000	-0.001000	0.001000
-0.419727	0.001000	0.001000	0.001000
-0.419531	0.002000	0.002000	0.000000
-0.419336	0.002000	0.002000	0.001000
-0.419141	0.002000	0.001000	0.002000
-0.418945	0.003000	0.001000	0.003000
-0.418750	0.001000	-0.001000	0.001000
-0.418555	0.001000	0.001000	0.001000
-0.418359	0.001000	0.003000	0.001000
-0.418164	0.001000	0.004000	0.000000
-0.417969	0.001000	0.001000	0.002000
-0.417773	0.004000	0.002000	0.003000
-0.417578	0.005000	0.002000	0.005000
-0.417383	0.004000	0.002000	0.004000
-0.417188	0.002000	0.003000	0.003000
-0.416992	0.001000	0.002000	0.002000
-0.416797	0.001000	0.002000	0.001000
-0.416602	-0.001000	0.001000	0.000000
-0.416406	0.000000	-0.001000	0.001000
-0.416211	0.001000	0.000000	0.002000
-0.416016	0.002000	0.000000	0.001000
-0.415820	0.002000	0.002000	0.002000
-0.415625	0.003000	0.002000	0.001000
-0.415430	0.003000	0.005000	0.002000
-0.415234	0.003000	0.004000	0.003000
-0.415039	0.002000	0.000000	0.005000
-0.414844	0.002000	0.000000	0.003000
-0.414648	0.003000	0.000000	0.004000
-0.414453	0.002000	0.002000	0.002000
-0.414258	0.002000	0.002000	0.001000
-0.414062	0.002000	0.002000	0.000000
-0.413867	0.002000	0.000000	0.001000
-0.413672	0.002000	0.001000	0.004000
-0.413477	0.003000	0.001000	0.003000
-0.413281	0.002000	0.003000	0.004000
-0.413086	0.003000	0.004000	0.003000
-0.412891	0.002000	0.004000	0.002000
-0.412695	0.003000	0.004000	0.002000
-0.412500	0.002000	0.002000	0.003000
-0.412305	0.002000	0.000000	0.003000
-0.412109	0.000000	-0.003000	0.001000
-0.411914	0.000000	0.000000	0.000000
-0.411719	0.001000	0.000000	0.000000
-0.411523	0.001000	0.003000	0.000000
-0.411328	0.002000	0.004000	0.001000
-0.411133	0.003000	0.002000	0.003000
-0.410938	0.004000	0.003000	0.005000
-0.410742	0.003000	0.001000	0.005000
-0.410547	0.003000	0.001000	0.003000
-0.410352	0.001000	0.002000	0.001000
-0.410156	0.001000	0.003000	0.001000
-0.409961	0.002000	0.001000	0.003000
-0.409766	0.000000	-0.001000	0.002000
-0.409570	0.002000	0.000000	0.002000
-0.409375	0.002000	0.002000	0.002000
-0.409180	0.003000	0.002000	0.001000
-0.408984	0.003000	0.003000	0.000000
-0.408789	0.002000	0.003000	0.002000
-0.408594	0.004000	0.003000	0.004000
-0.408398	0.003000	0.003000	0.004000
-0.408203	0.004000	0.001000	0.004000
-0.408008	0.003000	0.002000	0.003000
-0.407812	0.003000	0.002000	0.002000
-0.407617	0.002000	0.002000	0.002000
-0.407422	0.002000	0.002000	0.000000
-0.407227	0.002000	0.004000	0.003000
-0.407031	0.002000	0.001000	0.004000
-0.406836	0.003000	0.001000	0.003000
-0.406641	0.003000	0.002000	0.002000
-0.406445	0.003000	0.002000	0.002000
-0.406250	0.002000	0.002000	-0.001000
-0.406055	0.002000	0.001000	0.001000
-0.405859	0.001000	0.000000	0.002000
-0.405664	0.000000	-0.001000	0.003000
-0.405469	0.002000	0.002000	0.002000
-0.405273	0.004000	0.003000	0.004000
-0.405078	0.003000	0.003000	0.003000
-0.404883	0.003000	0.004000	0.002000
-0.404688	0.002000	0.002000	0.003000
-0.404492	0.002000	0.001000	0.002000
-0.404297	0.001000	0.000000	0.001000
-0.404102	0.001000	-0.001000	0.002000
-0.403906	0.001000	0.001000	0.001000
-0.403711	0.002000	0.001000	0.001000
-0.403516	0.002000	0.002000	0.001000
-0.403320	0.004000	0.004000	0.002000
-0.403125	0.004000	0.002000	0.004000
-0.402930	0.003000	0.002000	0.004000
-0.402734	0.001000	0.001000	0.003000
-0.402539	0.001000	0.003000	0.002000
-0.402344	0.002000	0.002000	0.002000
-0.402148	0.003000	0.003000	0.001000
-0.401953	0.001000	0.001000	0.000000
-0.401758	0.003000	-0.001000	0.000000
-0.401562	0.002000	0.000000	0.002000
-0.401367	0.002000	0.003000	0.002000
-0.401172	0.001000	0.003000	0.001000
-0.400977	0.001000	0.003000	0.002000
-0.400781	0.002000	0.003000	0.003000
-0.400586	0.003000	0.004000	0.004000
-0.400391	0.004000	0.002000	0.004000
-0.400195	0.003000	0.002000	0.003000
-0.400000	0.002000	0.003000	0.003000
-0.399805	0.001000	0.001000	0.001000
-0.399609	0.000000	0.001000	0.000000
-0.399414	0.001000	-0.001000	0.000000
-0.399219	0.002000	0.000000	0.001000
-0.399023	0.002000	0.000000	0.004000
-0.398828	0.002000	0.001000	0.003000
-0.398633	0.003000	0.003000	0.003000
-0.398438	0.005000	0.003000	0.004000
-0.398242	0.003000	0.003000	0.004000
-0.398047	0.002000	0.002000	0.003000
-0.397852	0.002000	0.000000	0.002000
-0.397656	0.002000	0.002000	0.002000
-0.397461	0.000000	0.000000	0.000000
-0.397266	0.002000	0.000000	0.000000
-0.397070	0.002000	0.001000	0.001000
-0.396875	0.003000	0.001000	0.001000
-0.396680	0.002000	0.001000	0.001000
-0.396484	0.001000	0.002000	0.002000
-0.396289	0.003000	0.003000	0.004000
-0.396094	0.004000	0.003000	0.004000
-0.395898	0.002000	0.003000	0.001000
-0.395703	0.004000	0.002000	0.002000
-0.395508	0.002000	0.003000	0.002000
-0.395312	0.003000	0.002000	0.003000
-0.395117	0.003000	0.003000	0.005000
-0.394922	0.003000	0.002000	0.005000
-0.394727	0.002000	0.001000	0.004000
-0.394531	0.002000	0.002000	0.002000
-0.394336	0.002000	0.001000	0.002000
-0.394141	0.002000	0.001000	0.000000
-0.393945	0.000000	0.000000	0.001000
-0.393750	0.002000	0.000000	0.001000
-0.393555	0.004000	0.001000	0.002000
-0.393359	0.001000	0.001000	0.002000
-0.393164	0.002000	0.001000	0.002000
-0.392969	0.002000	0.002000	0.003000
-0.392773	0.003000	0.004000	0.004000
-0.392578	0.004000	0.003000	0.004000
-0.392383	0.003000	0.001000	0.004000
-0.392188	0.001000	0.002000	0.002000
-0.391992	0.002000	0.002000	0.002000
-0.391797	0.001000	0.000000	0.000000
-0.391602	0.001000	0.001000	0.002000
-0.391406	0.001000	0.001000	0.002000
-0.391211	0.003000	0.002000	0.002000
-0.391016	0.002000	0.001000	0.002000
-0.390820	0.001000	0.001000	0.002000
-0.390625	0.003000	0.002000	0.007000
-0.390430	0.003000	0.002000	0.003000
-0.390234	0.002000	0.002000	0.004000
-0.390039	0.003000	0.004000	0.003000
-0.389844	0.002000	0.001000	0.001000
-0.389648	0.001000	-0.002000	0.001000
-0.389453	0.002000	0.003000	0.001000
-0.389258	0.000000	0.000000	0.002000
-0.389062	0.002000	-0.001000	0.000000
-0.388867	0.000000	0.002000	0.002000
-0.388672	0.003000	0.003000	0.002000
-0.388477	0.001000	0.000000	0.003000
-0.388281	0.005000	0.004000	0.003000
-0.388086	0.002000	0.003000	0.004000
-0.387891	0.004000	0.003000	0.003000
-0.387695	0.001000	0.001000	0.002000
-0.387500	0.003000	0.003000	0.002000
-0.387305	0.000000	0.002000	0.001000
-0.387109	0.002000	-0.002000	-0.003000
-0.386914	0.000000	0.001000	-0.001000
-0.386719	0.001000	0.005000	0.003000
-0.386523	0.000000	-0.003000	0.001000
-0.386328	0.004000	-0.003000	0.001000
-0.386133	0.001000	0.010000	0.008000
-0.385938	0.007000	0.003000	0.004000
-0.385742	0.003000	-0.002000	0.000000
-0.385547	0.001000	0.010000	0.004000
-0.385352	0.003000	0.002000	0.002000
-0.385156	0.004000	-0.007000	0.001000
-0.384961	0.000000	0.004000	0.003000
-0.384766	0.002000	0.002000	0.001000
-0.384570	0.002000	-0.008000	-0.001000
-0.384375	0.000000	0.012000	0.001000
-0.384180	0.001000	0.003000	0.002000
-0.383984	0.004000	-0.005000	0.000000
-0.383789	0.003000	0.005000	0.009000
-0.383594	0.002000	-0.001000	0.002000
-0.383398	0.002000	-0.004000	0.000000
-0.383203	0.001000	0.008000	0.004000
-0.383008	0.001000	0.004000	-0.001000
-0.382812	0.003000	-0.001000	0.000000
-0.382617	0.001000	0.007000	0.005000
-0.382422	0.002000	0.001000	0.007000
-0.382227	0.002000	-0.001000	0.005000
-0.382031	0.003000	0.005000	0.002000
-0.381836	0.000000	0.003000	0.000000
-0.381641	0.003000	0.000000	-0.001000
-0.381445	0.000000	0.002000	-0.001000
-0.381250	0.002000	0.001000	0.002000
-0.381055	0.001000	-0.003000	0.003000
-0.380859	0.002000	0.001000	0.003000
-0.380664	0.002000	0.003000	0.003000
-0.380469	0.003000	0.003000	0.002000
-0.380273	0.002000	0.005000	0.001000
-0.380078	0.002000	0.005000	0.004000
-0.379883	0.003000	0.001000	0.003000
-0.379688	0.002000	-0.003000	0.003000
-0.379492	0.002000	0.002000	0.005000
-0.379297	0.001000	0.000000	0.001000
-0.379102	0.001000	0.000000	-0.002000
-0.378906	0.002000	0.004000	0.000000
-0.378711	0.001000	0.003000	0.001000
-0.378516	0.002000	-0.002000	0.002000
-0.378320	0.002000	0.001000	0.005000
-0.378125	0.003000	0.005000	0.005000
-0.377930	0.003000	-0.001000	0.003000
-0.377734	0.003000	0.005000	0.002000
-0.377539	0.001000	0.007000	0.003000
-0.377344	0.002000	-0.001000	0.001000
-0.377148	-0.001000	-0.001000	0.001000
-0.376953	0.001000	0.002000	0.002000
-0.376758	0.003000	-0.002000	0.001000
-0.376562	0.002000	0.001000	0.001000
-0.376367	0.001000	0.008000	0.002000
-0.376172	0.002000	0.001000	0.000000
-0.375977	0.003000	0.003000	0.002000
-0.375781	0.002000	0.004000	0.005000
-0.375586	0.002000	-0.001000	0.005000
-0.375391	0.002000	-0.001000	0.003000
-0.375195	0.000000	0.004000	0.003000
-0.375000	0.001000	0.002000	0.000000
-0.374805	0.001000	0.001000	-0.003000
-0.374609	0.001000	0.002000	0.000000
-0.374414	0.002000	0.001000	0.002000
-0.374219	0.002000	-0.001000	0.002000
-0.374023	0.001000	0.000000	0.002000
-0.373828	0.003000	0.004000	0.003000
-0.373633	0.004000	0.003000	0.003000
-0.373438	0.003000	0.004000	0.003000
-0.373242	0.003000	0.004000	0.002000
-0.373047	0.003000	0.001000	0.003000
-0.372852	0.003000	0.000000	0.002000
-0.372656	0.000000	0.001000	0.002000
-0.372461	-0.002000	-0.001000	0.000000
-0.372266	0.000000	0.002000	-0.002000
-0.372070	0.002000	0.004000	0.001000
-0.371875	0.002000	0.003000	0.003000
-0.371680	0.002000	0.000000	0.001000
-0.371484	0.002000	-0.001000	0.003000
-0.371289	0.003000	0.001000	0.001000
-0.371094	0.001000	0.000000	0.001000
-0.370898	0.001000	0.002000	0.001000
-0.370703	-0.001000	0.005000	0.002000
-0.370508	0.003000	0.003000	0.002000
-0.370312	0.004000	0.003000	0.005000
-0.370117	0.005000	0.002000	0.005000
-0.369922	0.003000	0.001000	0.004000
-0.369727	0.003000	0.001000	0.002000
-0.369531	0.002000	0.004000	0.000000
-0.369336	-0.001000	0.002000	-0.002000
-0.369141	-0.001000	0.001000	0.000000
-0.368945	0.001000	0.000000	0.002000
-0.368750	0.001000	0.001000	0.004000
-0.368555	0.003000	0.000000	0.002000
-0.368359	0.003000	0.003000	0.002000
-0.368164	0.005000	0.005000	0.004000
-0.367969	0.004000	0.003000	0.003000
-0.367773	0.001000	0.001000	0.002000
-0.367578	0.001000	0.002000	0.005000
-0.367383	0.002000	0.000000	0.003000
-0.367188	0.000000	0.000000	0.002000
-0.366992	0.002000	0.003000	0.000000
-0.366797	0.001000	0.002000	0.000000
-0.366602	0.003000	0.001000	-0.001000
-0.366406	0.002000	0.003000	0.001000
-0.366211	0.003000	0.001000	0.002000
-0.366016	0.004000	0.002000	0.005000
-0.365820	0.003000	0.002000	0.004000
-0.365625	0.002000	0.004000	0.003000
-0.365430	0.003000	0.002000	0.003000
-0.365234	0.002000	0.003000	0.002000
-0.365039	0.002000	0.001000	0.001000
-0.364844	0.002000	-0.002000	0.001000
-0.364648	0.001000	-0.001000	0.001000
-0.364453	0.000000	0.002000	0.002000
-0.364258	0.001000	0.002000	0.002000
-0.364062	0.002000	0.002000	0.000000
-0.363867	0.003000	0.005000	0.002000
-0.363672	0.004000	0.004000	0.005000
-0.363477	0.003000	0.001000	0.004000
-0.363281	0.001000	0.002000	0.004000
-0.363086	0.002000	0.001000	0.002000
-0.362891	0.002000	0.001000	0.000000
-0.362695	0.000000	0.002000	0.000000
-0.362500	0.001000	0.002000	0.001000
-0.362305	0.002000	-0.001000	0.001000
-0.362109	0.002000	0.002000	0.002000
-0.361914	0.003000	0.001000	0.003000
-0.361719	0.002000	0.002000	0.003000
-0.361523	0.002000	0.003000	0.002000
-0.361328	0.002000	0.004000	0.002000
-0.361133	0.002000	0.003000	0.003000
-0.360938	0.002000	0.001000	0.004000
-0.360742	0.003000	0.002000	0.003000
-0.360547	0.003000	0.001000	0.003000
-0.360352	0.002000	0.002000	0.003000
-0.360156	0.001000	0.002000	0.003000
-0.359961	0.002000	0.002000	0.002000
-0.359766	0.002000	0.002000	0.003000
-0.359570	0.003000	0.001000	0.003000
-0.359375	0.002000	0.000000	0.001000
-0.359180	0.001000	-0.002000	0.000000
-0.358984	0.001000	0.001000	0.002000
-0.358789	0.001000	0.002000	0.002000
-0.358594	0.001000	0.002000	0.002000
-0.358398	0.002000	0.001000	0.002000
-0.358203	0.003000	0.002000	0.003000
-0.358008	0.003000	0.002000	0.005000
-0.357812	0.003000	0.002000	0.003000
-0.357617	0.002000	0.002000	0.002000
-0.357422	0.003000	0.002000	0.001000
-0.357227	0.001000	0.002000	0.000000
-0.357031	0.000000	0.000000	0.001000
-0.356836	0.002000	0.000000	0.003000
-0.356641	0.003000	0.000000	0.003000
-0.356445	0.001000	0.002000	0.002000
-0.356250	0.002000	0.002000	0.001000
-0.356055	0.002000	0.003000	0.002000
-0.355859	0.002000	0.004000	0.003000
-0.355664	0.002000	0.002000	0.005000
-0.355469	0.002000	0.001000	0.003000
-0.355273	0.003000	0.001000	0.004000
-0.355078	0.003000	0.001000	0.002000
-0.354883	0.002000	0.001000	0.000000
-0.354688	0.001000	0.000000	0.000000
-0.354492	0.002000	0.001000	0.001000
-0.354297	0.001000	0.000000	0.002000
-0.354102	0.002000	0.001000	0.003000
-0.353906	0.001000	0.000000	0.002000
-0.353711	0.004000	0.003000	0.004000
-0.353516	0.004000	0.004000	0.002000
-0.353320	0.002000	0.002000	0.001000
-0.353125	0.002000	0.002000	0.003000
-0.352930	0.003000	0.000000	0.002000
-0.352734	0.001000	-0.001000	0.002000
-0.352539	0.000000	0.000000	0.001000
-0.352344	0.001000	-0.001000	0.001000
-0.352148	0.001000	0.003000	0.001000
-0.351953	0.001000	0.003000	0.002000
-0.351758	0.003000	0.001000	0.003000
-0.351562	0.005000	0.002000	0.005000
-0.351367	0.003000	0.003000	0.004000
-0.351172	0.002000	0.001000	0.003000
-0.350977	0.002000	0.004000	0.002000
-0.350781	0.001000	0.003000	0.002000
-0.350586	0.001000	0.000000	0.002000
-0.350391	0.000000	0.000000	0.001000
-0.350195	0.001000	-0.001000	0.000000
-0.350000	0.002000	0.002000	0.002000
-0.349805	0.003000	0.002000	0.001000
-0.349609	0.002000	0.002000	0.002000
-0.349414	0.002000	0.003000	0.003000
-0.349219	0.003000	0.003000	0.003000
-0.349023	0.004000	0.003000	0.007000
-0.348828	0.003000	0.003000	0.004000
-0.348633	0.002000	0.001000	0.004000
-0.348437	0.003000	0.002000	0.002000
-0.348242	0.001000	0.003000	0.001000
-0.348047	0.003000	0.003000	0.004000
-0.347852	0.002000	0.002000	0.004000
-0.347656	0.002000	0.002000	0.004000
-0.347461	0.001000	0.001000	0.003000
-0.347266	0.002000	0.002000	0.003000
-0.347070	0.000000	0.002000	0.000000
-0.346875	0.003000	0.005000	0.003000
-0.346680	0.002000	0.002000	0.000000
-0.346484	0.002000	0.002000	0.002000
-0.346289	0.001000	0.001000	0.003000
-0.346094	0.002000	0.000000	0.004000
-0.345898	0.003000	0.002000	0.004000
-0.345703	0.002000	0.005000	0.002000
-0.345508	0.003000	0.002000	0.002000
-0.345312	0.003000	0.003000	0.002000
-0.345117	0.003000	0.002000	0.003000
-0.344922	0.002000	-0.001000	0.002000
-0.344727	0.000000	0.001000	0.001000
-0.344531	0.000000	0.000000	0.000000
-0.344336	0.002000	0.002000	0.002000
-0.344141	0.004000	0.004000	0.001000
-0.343945	0.003000	0.002000	0.003000
-0.343750	0.003000	0.002000	0.004000
-0.343555	0.005000	0.002000	0.005000
-0.343359	0.004000	0.002000	0.005000
-0.343164	0.002000	0.001000	0.003000
-0.342969	0.002000	0.003000	0.002000
-0.342773	0.001000	0.003000	0.001000
-0.342578	0.001000	0.000000	0.000000
-0.342383	0.000000	0.000000	0.001000
-0.342188	0.000000	0.000000	0.002000
-0.341992	0.002000	0.001000	0.003000
-0.341797	0.001000	0.003000	0.002000
-0.341602	0.001000	0.003000	0.002000
-0.341406	0.003000	0.004000	0.003000
-0.341211	0.003000	0.003000	0.004000
-0.341016	0.003000	0.002000	0.005000
-0.340820	0.002000	0.001000	0.004000
-0.340625	0.002000	0.000000	0.002000
-0.340430	0.001000	0.002000	0.001000
-0.340234	0.001000	0.000000	0.000000
-0.340039	0.002000	0.001000	0.001000
-0.339844	0.001000	0.001000	0.003000
-0.339648	0.001000	0.001000	0.002000
-0.339453	0.002000	0.002000	0.002000
-0.339258	0.004000	0.004000	0.004000
-0.339062	0.004000	0.004000	0.004000
-0.338867	0.002000	0.003000	0.003000
-0.338672	0.002000	0.002000	0.003000
-0.338477	0.002000	0.001000	0.004000
-0.338281	0.001000	0.001000	0.004000
-0.338086	0.001000	0.001000	0.001000
-0.337891	0.001000	0.000000	0.001000
-0.337695	0.000000	0.001000	0.001000
-0.337500	0.002000	0.001000	0.001000
-0.337305	0.002000	0.001000	0.002000
-0.337109	0.003000	0.001000	0.003000
-0.336914	0.002000	0.003000	0.003000
-0.336719	0.003000	0.002000	0.004000
-0.336523	0.002000	0.002000	0.002000
-0.336328	0.002000	0.002000	0.002000
-0.336133	0.001000	0.001000	0.002000
-0.335938	0.002000	0.002000	0.003000
-0.335742	0.004000	0.002000	0.003000
-0.335547	0.004000	0.003000	0.004000
-0.335352	0.002000	0.003000	0.003000
-0.335156	0.002000	0.003000	0.003000
-0.334961	0.001000	0.003000	0.001000
-0.334766	0.001000	0.002000	0.002000
-0.334570	0.001000	0.001000	0.001000
-0.334375	0.003000	0.001000	0.000000
-0.334180	0.001000	0.000000	0.001000
-0.333984	0.001000	0.001000	0.002000
-0.333789	0.001000	0.001000	0.002000
-0.333594	0.003000	0.003000	0.003000
-0.333398	0.002000	0.002000	0.004000
-0.333203	0.003000	0.003000	0.005000
-0.333008	0.002000	0.002000	0.004000
-0.332812	0.003000	0.002000	0.004000
-0.332617	0.002000	0.002000	0.002000
-0.332422	0.001000	0.003000	0.001000
-0.332227	0.000000	0.001000	0.000000
-0.332031	0.002000	0.000000	0.001000
-0.331836	0.002000	0.003000	0.002000
-0.331641	0.002000	0.002000	0.002000
-0.331445	0.002000	0.001000	0.003000
-0.331250	0.004000	0.005000	0.004000
-0.331055	0.004000	0.004000	0.004000
-0.330859	0.005000	0.003000	0.003000
-0.330664	0.003000	0.001000	0.001000
-0.330469	0.001000	0.000000	0.002000
-0.330273	0.001000	-0.001000	0.001000
-0.330078	0.000000	0.001000	0.001000
-0.329883	0.001000	0.000000	0.001000
-0.329688	0.001000	0.000000	0.001000
-0.329492	0.001000	0.002000	0.002000
-0.329297	0.003000	0.000000	0.001000
-0.329102	0.003000	0.003000	0.004000
-0.328906	0.005000	0.004000	0.005000
-0.328711	0.003000	0.003000	0.004000
-0.328516	0.003000	0.002000	0.002000
-0.328320	0.002000	0.003000	0.001000
-0.328125	0.002000	0.002000	0.003000
-0.327930	0.000000	-0.001000	0.001000
-0.327734	0.002000	-0.001000	0.000000
-0.327539	0.000000	0.002000	0.002000
-0.327344	0.002000	0.001000	0.002000
-0.327148	0.002000	0.001000	0.002000
-0.326953	0.002000	0.003000	0.002000
-0.326758	0.003000	0.002000	0.003000
-0.326562	0.004000	0.002000	0.004000
-0.326367	0.002000	0.003000	0.005000
-0.326172	0.002000	0.001000	0.002000
-0.325977	0.002000	-0.001000	0.001000
-0.325781	0.002000	0.005000	0.003000
-0.325586	0.001000	0.001000	0.002000
-0.325391	0.002000	-0.007000	-0.001000
-0.325195	-0.001000	0.004000	0.004000
-0.325000	0.002000	0.001000	0.001000
-0.324805	0.003000	0.000000	0.000000
-0.324609	0.002000	0.008000	0.003000
-0.324414	0.001000	0.000000	0.002000
-0.324219	0.001000	-0.005000	0.001000
-0.324023	0.001000	0.004000	0.004000
-0.323828	0.002000	0.003000	0.001000
-0.323633	0.004000	0.001000	-0.001000
-0.323438	0.001000	0.007000	0.003000
-0.323242	0.007000	0.004000	0.003000
-0.323047	0.002000	-0.001000	0.004000
-0.322852	0.003000	0.003000	0.007000
-0.322656	0.000000	0.000000	0.002000
-0.322461	0.002000	0.001000	0.002000
-0.322266	-0.002000	0.008000	0.002000
-0.322070	0.001000	-0.003000	-0.002000
-0.321875	0.004000	0.001000	0.001000
-0.321680	0.004000	0.002000	0.005000
-0.321484	0.002000	-0.008000	0.002000
-0.321289	0.003000	0.004000	0.003000
-0.321094	0.001000	0.007000	0.003000
-0.320898	0.004000	0.001000	-0.001000
-0.320703	0.002000	0.005000	0.003000
-0.320508	0.004000	0.005000	0.005000
-0.320312	0.004000	-0.008000	0.002000
-0.320117	0.003000	0.003000	0.004000
-0.319922	0.002000	0.005000	0.001000
-0.319727	0.001000	-0.005000	-0.003000
-0.319531	0.002000	0.002000	-0.001000
-0.319336	-0.001000	0.009000	0.002000
-0.319141	0.004000	-0.005000	0.000000
-0.318945	0.001000	-0.002000	0.004000
-0.318750	0.005000	0.011000	0.007000
-0.318555	0.005000	0.001000	0.002000
-0.318359	0.003000	0.003000	0.000000
-0.318164	0.002000	0.009000	0.002000
-0.317969	0.001000	0.000000	0.002000
-0.317773	0.002000	-0.003000	0.000000
-0.317578	0.000000	0.002000	0.003000
-0.317383	0.000000	0.000000	0.002000
-0.317187	0.001000	-0.003000	0.000000
-0.316992	0.004000	0.004000	0.001000
-0.316797	0.002000	0.005000	0.002000
-0.316602	0.005000	0.001000	0.002000
-0.316406	0.003000	0.001000	0.005000
-0.316211	0.001000	0.005000	0.007000
-0.316016	0.001000	-0.001000	0.003000
-0.315820	0.000000	0.000000	0.001000
-0.315625	0.003000	0.009000	0.003000
-0.315430	0.001000	0.002000	-0.002000
-0.315234	0.004000	-0.002000	-0.002000
-0.315039	0.000000	0.004000	0.004000
-0.314844	0.003000	0.000000	0.003000
-0.314648	0.001000	-0.004000	0.002000
-0.314453	0.001000	0.005000	0.003000
-0.314258	0.002000	0.005000	0.003000
-0.314062	0.005000	0.000000	0.003000
-0.313867	0.002000	0.004000	0.005000
-0.313672	0.003000	0.003000	0.004000
-0.313477	0.002000	-0.004000	0.000000
-0.313281	0.001000	0.001000	0.002000
-0.313086	-0.002000	0.002000	0.001000
-0.312891	0.001000	0.000000	0.000000
-0.312695	0.002000	0.003000	0.001000
-0.312500	0.001000	0.007000	0.001000
-0.312305	0.001000	-0.002000	0.002000
-0.312109	0.003000	-0.003000	0.002000
-0.311914	0.002000	0.000000	0.003000
-0.311719	0.001000	0.001000	0.001000
-0.311523	0.001000	0.000000	0.001000
-0.311328	0.001000	0.005000	0.001000
-0.311133	0.001000	0.002000	0.002000
-0.310938	0.003000	0.000000	0.004000
-0.310742	0.005000	0.002000	0.007000
-0.310547	0.003000	0.002000	0.003000
-0.310352	0.004000	0.001000	0.001000
-0.310156	0.001000	0.004000	0.000000
-0.309961	0.000000	0.003000	0.001000
-0.309766	0.000000	-0.002000	0.001000
-0.309570	0.000000	-0.002000	0.003000
-0.309375	0.002000	0.000000	0.002000
-0.309180	0.003000	0.001000	0.001000
-0.308984	0.002000	0.002000	0.001000
-0.308789	0.002000	0.004000	0.001000
-0.308594	0.002000	0.003000	0.002000
-0.308398	0.003000	0.002000	0.004000
-0.308203	0.002000	0.002000	0.007000
-0.308008	0.001000	0.000000	0.002000
-0.307812	0.002000	0.000000	0.002000
-0.307617	0.003000	0.004000	0.001000
-0.307422	0.002000	0.002000	-0.001000
-0.307227	0.003000	0.001000	0.000000
-0.307031	0.001000	0.000000	0.002000
-0.306836	0.001000	0.001000	0.003000
-0.306641	0.001000	0.000000	0.003000
-0.306445	0.002000	0.003000	0.003000
-0.306250	0.002000	0.005000	0.002000
-0.306055	0.003000	0.003000	0.003000
-0.305859	0.003000	0.003000	0.004000
-0.305664	0.004000	0.003000	0.003000
-0.305469	0.003000	0.000000	0.004000
-0.305273	0.002000	0.000000	0.000000
-0.305078	-0.001000	0.000000	0.000000
-0.304883	-0.001000	0.003000	0.000000
-0.304688	0.002000	0.002000	0.000000
-0.304492	0.002000	0.000000	0.002000
-0.304297	0.004000	0.002000	0.003000
-0.304102	0.005000	0.001000	0.007000
-0.303906	0.004000	0.003000	0.004000
-0.303711	0.002000	0.004000	0.004000
-0.303516	0.001000	0.003000	0.002000
-0.303320	0.001000	0.000000	0.003000
-0.303125	0.003000	0.002000	0.003000
-0.302930	0.002000	-0.001000	0.003000
-0.302734	0.003000	0.000000	0.000000
-0.302539	0.002000	0.001000	0.002000
-0.302344	0.003000	0.002000	0.001000
-0.302148	0.002000	0.001000	0.000000
-0.301953	0.000000	0.002000	0.001000
-0.301758	0.003000	0.003000	0.005000
-0.301562	0.003000	0.001000	0.003000
-0.301367	0.004000	0.003000	0.003000
-0.301172	0.003000	0.002000	0.003000
-0.300977	0.002000	0.002000	0.000000
-0.300781	0.001000	0.002000	0.002000
-0.300586	0.003000	0.004000	0.003000
-0.300391	0.002000	0.002000	0.004000
-0.300195	0.002000	0.001000	0.004000
-0.300000	0.004000	0.002000	0.003000
-0.299805	0.002000	0.002000	0.001000
-0.299609	0.001000	0.002000	0.001000
-0.299414	0.002000	0.002000	0.000000
-0.299219	0.001000	0.002000	0.001000
-0.299023	0.000000	-0.001000	0.001000
-0.298828	0.001000	0.000000	0.004000
-0.298633	0.003000	0.000000	0.003000
-0.298438	0.003000	0.002000	0.002000
-0.298242	0.005000	0.007000	0.004000
-0.298047	0.002000	0.003000	0.002000
-0.297852	0.004000	0.002000	0.001000
-0.297656	0.001000	0.002000	0.003000
-0.297461	0.002000	0.001000	0.002000
-0.297266	0.000000	-0.002000	0.001000
-0.297070	0.001000	0.001000	0.001000
-0.296875	0.000000	0.001000	0.001000
-0.296680	0.001000	0.001000	0.001000
-0.296484	0.003000	0.005000	0.002000
-0.296289	0.005000	0.000000	0.003000
-0.296094	0.003000	0.001000	0.005000
-0.295898	0.001000	0.007000	0.005000
-0.295703	0.002000	0.001000	0.002000
-0.295508	0.003000	0.001000	0.001000
-0.295312	0.002000	0.005000	0.003000
-0.295117	0.002000	0.001000	0.002000
-0.294922	0.002000	-0.003000	0.000000
-0.294727	0.001000	0.002000	0.003000
-0.294531	0.001000	0.001000	0.000000
-0.294336	0.002000	0.000000	0.000000
-0.294141	0.002000	0.005000	0.001000
-0.293945	0.003000	0.004000	0.003000
-0.293750	0.004000	0.000000	0.002000
-0.293555	0.004000	0.003000	0.005000
-0.293359	0.003000	0.003000	0.004000
-0.293164	0.002000	0.000000	0.003000
-0.292969	0.002000	0.000000	0.001000
-0.292773	-0.001000	0.002000	0.001000
-0.292578	0.001000	0.001000	0.000000
-0.292383	0.001000	0.000000	0.001000
-0.292188	0.002000	0.003000	0.003000
-0.291992	0.003000	0.002000	0.002000
-0.291797	0.003000	0.000000	0.000000
-0.291602	0.003000	0.005000	0.004000
-0.291406	0.003000	0.004000	0.004000
-0.291211	0.003000	0.001000	0.003000
-0.291016	0.002000	0.002000	0.004000
-0.290820	0.003000	0.001000	0.003000
-0.290625	0.002000	-0.001000	0.003000
-0.290430	0.002000	0.001000	0.001000
-0.290234	0.001000	0.002000	0.000000
-0.290039	0.002000	0.000000	-0.001000
-0.289844	0.002000	0.002000	0.001000
-0.289648	0.002000	0.001000	0.003000
-0.289453	0.003000	0.000000	0.003000
-0.289258	0.002000	0.002000	0.002000
-0.289062	0.002000	0.002000	0.002000
-0.288867	0.003000	0.001000	0.001000
-0.288672	0.001000	0.001000	0.001000
-0.288477	0.002000	0.002000	0.002000
-0.288281	0.002000	0.001000	0.002000
-0.288086	0.003000	0.003000	0.005000
-0.287891	0.003000	0.005000	0.005000
-0.287695	0.003000	0.002000	0.002000
-0.287500	0.002000	0.002000	0.002000
-0.287305	0.003000	0.005000	0.004000
-0.287109	0.000000	0.000000	0.000000
-0.286914	0.002000	-0.001000	0.001000
-0.286719	0.002000	0.002000	0.002000
-0.286523	0.003000	0.002000	0.003000
-0.286328	0.001000	0.001000	0.002000
-0.286133	0.002000	0.004000	0.001000
-0.285937	0.003000	0.007000	0.002000
-0.285742	0.004000	0.002000	0.003000
-0.285547	0.003000	0.002000	0.004000
-0.285352	0.001000	0.002000	0.003000
-0.285156	0.001000	0.001000	0.002000
-0.284961	0.001000	0.002000	0.002000
-0.284766	0.002000	0.001000	0.000000
-0.284570	0.002000	0.000000	0.000000
-0.284375	0.002000	0.001000	0.002000
-0.284180	0.003000	0.003000	0.004000
-0.283984	0.002000	0.001000	0.002000
-0.283789	0.004000	0.003000	0.002000
-0.283594	0.003000	0.004000	0.004000
-0.283398	0.002000	0.004000	0.002000
-0.283203	0.002000	0.002000	0.001000
-0.283008	0.001000	0.002000	0.003000
-0.282812	0.002000	0.001000	0.003000
-0.282617	0.001000	0.000000	0.002000
-0.282422	0.000000	0.000000	0.001000
-0.282227	0.000000	0.002000	0.001000
-0.282031	0.002000	0.002000	0.000000
-0.281836	0.001000	0.003000	0.002000
-0.281641	0.004000	0.002000	0.003000
-0.281445	0.004000	0.001000	0.004000
-0.281250	0.003000	0.003000	0.004000
-0.281055	0.001000	0.002000	0.002000
-0.280859	0.002000	0.002000	0.002000
-0.280664	0.001000	0.001000	0.003000
-0.280469	0.001000	0.002000	0.001000
-0.280273	0.000000	-0.001000	0.001000
-0.280078	0.001000	-0.001000	0.001000
-0.279883	0.002000	0.002000	0.002000
-0.279688	0.002000	0.001000	0.002000
-0.279492	0.002000	0.002000	0.001000
-0.279297	0.001000	0.003000	0.004000
-0.279102	0.004000	0.003000	0.005000
-0.278906	0.003000	0.003000	0.004000
-0.278711	0.002000	0.001000	0.004000
-0.278516	0.002000	0.001000	0.002000
-0.278320	0.002000	0.001000	0.003000
-0.278125	0.001000	0.001000	-0.001000
-0.277930	0.000000	0.001000	0.002000
-0.277734	0.001000	-0.001000	0.002000
-0.277539	0.001000	0.001000	0.002000
-0.277344	0.003000	0.002000	0.002000
-0.277148	0.002000	0.001000	0.003000
-0.276953	0.000000	0.000000	0.001000
-0.276758	0.001000	0.001000	-0.001000
-0.276562	0.001000	0.001000	0.002000
-0.276367	0.000000	0.001000	0.001000
-0.276172	0.001000	0.002000	0.002000
-0.275977	0.001000	0.003000	0.004000
-0.275781	0.005000	0.003000	0.004000
-0.275586	0.004000	0.004000	0.004000
-0.275391	0.003000	0.004000	0.004000
-0.275195	0.003000	0.002000	0.002000
-0.275000	0.001000	0.001000	0.003000
-0.274805	0.001000	0.001000	0.001000
-0.274609	0.000000	-0.001000	0.001000
-0.274414	0.000000	0.000000	0.000000
-0.274219	0.002000	0.002000	0.001000
-0.274023	0.002000	0.003000	0.002000
-0.273828	0.002000	0.002000	0.003000
-0.273633	0.004000	0.004000	0.003000
-0.273438	0.003000	0.002000	0.004000
-0.273242	0.002000	0.001000	0.004000
-0.273047	0.003000	0.001000	0.003000
-0.272852	0.002000	0.002000	0.002000
-0.272656	0.002000	0.002000	0.002000
-0.272461	0.000000	0.001000	0.000000
-0.272266	0.001000	0.000000	0.000000
-0.272070	0.000000	0.001000	0.003000
-0.271875	0.003000	-0.001000	0.002000
-0.271680	0.002000	0.002000	0.002000
-0.271484	0.003000	0.003000	0.002000
-0.271289	0.003000	0.004000	0.002000
-0.271094	0.003000	0.003000	0.004000
-0.270898	0.003000	0.003000	0.004000
-0.270703	0.003000	0.001000	0.004000
-0.270508	0.003000	0.001000	0.002000
-0.270312	0.005000	0.004000	0.005000
-0.270117	0.001000	0.000000	0.000000
-0.269922	0.000000	0.001000	0.000000
-0.269727	0.002000	0.002000	0.001000
-0.269531	0.001000	0.001000	0.002000
-0.269336	0.002000	0.002000	0.002000
-0.269141	0.004000	0.002000	0.004000
-0.268945	0.002000	0.003000	0.004000
-0.268750	0.003000	0.004000	0.003000
-0.268555	0.001000	0.003000	0.003000
-0.268359	0.001000	0.002000	0.002000
-0.268164	0.002000	0.001000	0.001000
-0.267969	0.002000	0.000000	0.002000
-0.267773	0.001000	0.000000	0.001000
-0.267578	0.002000	-0.001000	0.002000
-0.267383	0.002000	0.002000	0.003000
-0.267188	0.001000	0.003000	0.001000
-0.266992	0.002000	0.002000	0.002000
-0.266797	0.003000	0.003000	0.004000
-0.266602	0.004000	0.003000	0.005000
-0.266406	0.003000	0.003000	0.003000
-0.266211	0.003000	0.000000	0.003000
-0.266016	0.001000	0.002000	0.002000
-0.265820	0.003000	0.002000	0.001000
-0.265625	0.000000	-0.001000	0.000000
-0.265430	0.002000	0.003000	0.003000
-0.265234	0.000000	0.003000	0.003000
-0.265039	0.004000	0.000000	0.003000
-0.264844	0.001000	0.001000	0.001000
-0.264648	0.001000	-0.001000	-0.001000
-0.264453	0.001000	0.001000	-0.002000
-0.264258	0.001000	0.004000	0.003000
-0.264062	0.001000	-0.001000	0.002000
-0.263867	0.003000	-0.003000	0.002000
-0.263672	0.001000	0.005000	0.005000
-0.263477	0.004000	0.002000	0.002000
-0.263281	0.004000	0.000000	-0.001000
-0.263086	0.002000	0.009000	0.004000
-0.262891	0.004000	0.003000	0.002000
-0.262695	0.003000	-0.004000	0.002000
-0.262500	0.002000	0.001000	0.008000
-0.262305	-0.001000	-0.003000	0.002000
-0.262109	0.001000	-0.003000	-0.003000
-0.261914	-0.001000	0.012000	0.001000
-0.261719	0.003000	0.002000	-0.001000
-0.261523	0.004000	-0.002000	0.000000
-0.261328	0.003000	0.007000	0.008000
-0.261133	0.004000	-0.001000	0.007000
-0.260938	0.004000	-0.001000	0.003000
-0.260742	-0.001000	0.008000	0.003000
-0.260547	0.001000	0.008000	-0.001000
-0.260352	0.001000	0.000000	0.000000
-0.260156	0.002000	0.004000	0.003000
-0.259961	0.003000	-0.003000	0.004000
-0.259766	0.003000	-0.002000	0.004000
-0.259570	0.002000	0.004000	0.003000
-0.259375	-0.001000	0.003000	-0.002000
-0.259180	0.002000	0.003000	0.000000
-0.258984	0.001000	0.005000	0.003000
-0.258789	0.004000	0.001000	0.005000
-0.258594	0.004000	-0.001000	0.008000
-0.258398	0.004000	0.003000	0.005000
-0.258203	0.003000	0.001000	0.002000
-0.258008	0.001000	0.005000	-0.001000
-0.257812	-0.001000	0.003000	-0.002000
-0.257617	0.000000	-0.001000	0.000000
-0.257422	0.001000	-0.001000	0.003000
-0.257227	0.003000	0.000000	0.007000
-0.257031	0.003000	-0.001000	0.004000
-0.256836	0.001000	0.004000	0.002000
-0.256641	0.004000	0.004000	0.001000
-0.256445	0.003000	0.005000	0.000000
-0.256250	0.003000	0.004000	0.003000
-0.256055	0.002000	0.001000	0.004000
-0.255859	0.002000	-0.004000	0.005000
-0.255664	0.001000	-0.002000	0.003000
-0.255469	-0.001000	0.002000	0.000000
-0.255273	0.003000	0.004000	-0.001000
-0.255078	0.000000	0.002000	-0.001000
-0.254883	0.003000	0.001000	0.001000
-0.254687	0.002000	0.000000	0.004000
-0.254492	0.002000	0.000000	0.007000
-0.254297	0.002000	0.001000	0.005000
-0.254102	0.003000	0.004000	0.002000
-0.253906	0.001000	0.003000	0.000000
-0.253711	0.004000	0.003000	0.001000
-0.253516	0.002000	0.002000	0.002000
-0.253320	0.004000	0.001000	0.007000
-0.253125	0.003000	0.000000	0.005000
-0.252930	0.001000	0.001000	0.003000
-0.252734	0.000000	0.003000	0.002000
-0.252539	0.000000	0.003000	-0.001000
-0.252344	0.000000	0.002000	0.002000
-0.252148	0.001000	0.000000	0.001000
-0.251953	0.002000	-0.002000	0.001000
-0.251758	0.002000	0.000000	0.003000
-0.251563	0.003000	0.000000	0.003000
-0.251367	0.002000	0.003000	0.001000
-0.251172	0.002000	0.003000	0.001000
-0.250977	0.002000	0.004000	0.002000
-0.250781	0.003000	0.003000	0.003000
-0.250586	0.003000	0.001000	0.005000
-0.250391	0.004000	0.000000	0.005000
-0.250195	0.002000	0.001000	0.002000
-0.250000	0.000000	0.002000	0.000000
-0.249805	-0.001000	0.003000	-0.001000
-0.249609	-0.003000	-0.002000	-0.004000
-0.249414	0.000000	0.000000	0.002000
-0.249219	0.003000	0.000000	0.005000
-0.249023	0.004000	0.000000	0.004000
-0.248828	0.007000	0.003000	0.003000
-0.248633	0.003000	0.007000	0.002000
-0.248437	0.002000	0.004000	0.002000
-0.248242	0.002000	0.002000	0.002000
-0.248047	0.002000	0.001000	0.004000
-0.247852	0.001000	0.000000	0.003000
-0.247656	0.002000	-0.002000	0.000000
-0.247461	0.002000	0.001000	0.001000
-0.247266	0.001000	0.003000	0.001000
-0.247070	0.003000	0.003000	0.002000
-0.246875	0.002000	0.003000	0.002000
-0.246680	0.003000	0.002000	0.004000
-0.246484	0.003000	0.002000	0.005000
-0.246289	0.002000	0.002000	0.005000
-0.246094	0.003000	0.002000	0.003000
-0.245898	0.001000	0.003000	0.001000
-0.245703	0.003000	0.003000	0.000000
-0.245508	0.003000	0.001000	0.002000
-0.245312	0.001000	0.000000	0.000000
-0.245117	0.001000	0.000000	0.002000
-0.244922	0.001000	0.000000	0.003000
-0.244727	0.001000	0.001000	0.001000
-0.244531	0.002000	0.004000	0.002000
-0.244336	0.005000	0.003000	0.003000
-0.244141	0.004000	0.003000	0.003000
-0.243945	0.005000	0.003000	0.005000
-0.243750	0.002000	0.001000	0.004000
-0.243555	0.000000	0.001000	0.003000
-0.243359	-0.001000	0.000000	0.001000
-0.243164	-0.001000	0.001000	0.000000
-0.242969	0.001000	0.001000	0.001000
-0.242773	0.002000	0.003000	-0.001000
-0.242578	0.003000	0.002000	0.002000
-0.242383	0.004000	0.002000	0.002000
-0.242188	0.002000	0.002000	0.003000
-0.241992	0.003000	0.004000	0.005000
-0.241797	0.001000	0.002000	0.001000
-0.241602	0.001000	0.001000	0.001000
-0.241406	0.000000	0.001000	0.001000
-0.241211	0.003000	0.002000	0.003000
-0.241016	0.004000	0.002000	0.003000
-0.240820	0.005000	0.003000	0.003000
-0.240625	0.003000	0.003000	0.003000
-0.240430	0.003000	0.002000	0.003000
-0.240234	0.000000	0.001000	0.003000
-0.240039	0.003000	0.001000	0.003000
-0.239844	0.000000	0.001000	0.000000
-0.239648	0.002000	-0.001000	0.000000
-0.239453	0.003000	0.001000	0.001000
-0.239258	0.002000	0.003000	0.001000
-0.239062	0.002000	0.001000	0.002000
-0.238867	0.002000	0.003000	0.002000
-0.238672	0.002000	0.002000	0.003000
-0.238477	0.002000	0.001000	0.005000
-0.238281	0.003000	0.002000	0.004000
-0.238086	0.003000	0.004000	0.002000
-0.237891	0.003000	0.001000	0.002000
-0.237695	0.003000	0.002000	0.002000
-0.237500	0.000000	0.001000	0.001000
-0.237305	0.000000	0.000000	0.001000
-0.237109	0.001000	-0.001000	0.002000
-0.236914	0.000000	0.001000	0.001000
-0.236719	0.002000	0.002000	0.002000
-0.236523	0.003000	0.002000	0.003000
-0.236328	0.005000	0.004000	0.003000
-0.236133	0.005000	0.003000	0.003000
-0.235937	0.003000	0.001000	0.004000
-0.235742	0.002000	0.002000	0.003000
-0.235547	0.001000	0.001000	0.002000
-0.235352	0.000000	0.000000	0.002000
-0.235156	0.000000	0.000000	-0.001000
-0.234961	0.001000	0.001000	0.001000
-0.234766	0.003000	0.001000	0.002000
-0.234570	0.002000	0.001000	0.001000
-0.234375	0.003000	0.001000	0.003000
-0.234180	0.002000	0.002000	0.003000
-0.233984	0.002000	0.003000	0.004000
-0.233789	0.002000	0.003000	0.004000
-0.233594	0.002000	0.002000	0.002000
-0.233398	0.003000	0.000000	0.002000
-0.233203	0.003000	0.002000	0.002000
-0.233008	0.001000	0.001000	0.001000
-0.232812	0.001000	0.001000	0.001000
-0.232617	0.001000	0.001000	0.002000
-0.232422	0.001000	0.001000	0.001000
-0.232227	0.001000	0.000000	0.002000
-0.232031	0.002000	0.001000	0.003000
-0.231836	0.004000	0.002000	0.004000
-0.231641	0.005000	0.003000	0.005000
-0.231445	0.004000	0.002000	0.002000
-0.231250	0.002000	0.003000	0.002000
-0.231055	0.001000	0.002000	0.002000
-0.230859	0.000000	0.001000	0.002000
-0.230664	0.000000	0.001000	0.001000
-0.230469	0.002000	0.000000	0.001000
-0.230273	0.001000	0.001000	0.001000
-0.230078	0.002000	0.002000	0.001000
-0.229883	0.003000	0.002000	0.002000
-0.229688	0.003000	0.001000	0.003000
-0.229492	0.001000	0.002000	0.000000
-0.229297	0.001000	0.001000	0.000000
-0.229102	0.001000	0.000000	0.002000
-0.228906	0.001000	0.001000	0.003000
-0.228711	0.001000	0.002000	0.001000
-0.228516	0.004000	0.002000	0.003000
-0.228320	0.005000	0.005000	0.003000
-0.228125	0.004000	0.003000	0.004000
-0.227930	0.003000	0.001000	0.003000
-0.227734	0.001000	0.001000	0.003000
-0.227539	0.001000	0.001000	0.003000
-0.227344	0.001000	0.001000	0.000000
-0.227148	0.002000	0.000000	-0.001000
-0.226953	0.002000	0.002000	0.002000
-0.226758	0.003000	0.001000	0.002000
-0.226562	0.002000	0.001000	0.002000
-0.226367	0.003000	0.002000	0.004000
-0.226172	0.003000	0.002000	0.004000
-0.225977	0.003000	0.003000	0.004000
-0.225781	0.002000	0.002000	0.002000
-0.225586	0.001000	0.001000	0.002000
-0.225391	0.002000	0.000000	0.002000
-0.225195	0.002000	0.002000	0.001000
-0.225000	0.000000	0.001000	0.001000
-0.224805	0.002000	0.001000	0.001000
-0.224609	0.002000	0.002000	0.001000
-0.224414	0.003000	0.002000	0.003000
-0.224219	0.002000	0.003000	0.002000
-0.224023	0.003000	0.003000	0.004000
-0.223828	0.004000	0.002000	0.004000
-0.223633	0.003000	0.003000	0.004000
-0.223438	0.002000	0.001000	0.003000
-0.223242	0.000000	0.001000	0.001000
-0.223047	0.002000	0.001000	0.002000
-0.222852	0.000000	0.000000	0.000000
-0.222656	0.002000	0.001000	0.002000
-0.222461	0.001000	-0.001000	0.002000
-0.222266	0.001000	0.001000	0.002000
-0.222070	0.002000	0.002000	0.001000
-0.221875	0.002000	0.001000	0.001000
-0.221680	0.003000	0.003000	0.003000
-0.221484	0.002000	0.004000	0.004000
-0.221289	0.002000	0.001000	0.003000
-0.221094	0.002000	0.001000	0.003000
-0.220898	0.001000	0.003000	0.002000
-0.220703	0.001000	0.001000	0.001000
-0.220508	0.001000	0.000000	0.000000
-0.220312	0.001000	0.002000	0.002000
-0.220117	0.002000	0.003000	0.002000
-0.219922	0.003000	0.001000	0.003000
-0.219727	0.002000	0.002000	0.003000
-0.219531	0.003000	0.003000	0.003000
-0.219336	0.003000	0.002000	0.005000
-0.219141	0.002000	0.004000	0.003000
-0.218945	0.004000	0.003000	0.003000
-0.218750	0.002000	0.001000	0.002000
-0.218555	0.002000	0.001000	0.002000
-0.218359	0.002000	0.000000	0.002000
-0.218164	0.001000	0.000000	0.000000
-0.217969	0.003000	0.002000	0.002000
-0.217773	0.001000	0.001000	0.002000
-0.217578	0.001000	0.003000	0.001000
-0.217383	0.001000	0.002000	0.002000
-0.217187	0.002000	0.000000	-0.001000
-0.216992	0.002000	0.001000	0.001000
-0.216797	0.002000	0.001000	0.001000
-0.216602	0.002000	0.003000	0.002000
-0.216406	0.000000	0.002000	0.002000
-0.216211	0.002000	0.002000	0.003000
-0.216016	0.004000	0.003000	0.004000
-0.215820	0.003000	0.002000	0.004000
-0.215625	0.003000	0.004000	0.004000
-0.215430	0.002000	0.002000	0.003000
-0.215234	0.003000	0.003000	0.002000
-0.215039	0.000000	0.002000	-0.001000
-0.214844	0.000000	0.000000	-0.001000
-0.214648	0.000000	0.000000	0.000000
-0.214453	0.001000	0.000000	0.002000
-0.214258	0.001000	0.002000	0.003000
-0.214062	0.002000	0.003000	0.003000
-0.213867	0.003000	0.003000	0.003000
-0.213672	0.003000	0.004000	0.004000
-0.213477	0.001000	0.004000	0.004000
-0.213281	0.002000	0.001000	0.004000
-0.213086	0.000000	0.001000	0.003000
-0.212891	0.001000	0.001000	0.003000
-0.212695	0.000000	0.001000	0.001000
-0.212500	0.001000	0.001000	0.000000
-0.212305	0.002000	0.001000	0.002000
-0.212109	0.002000	0.002000	0.000000
-0.211914	0.001000	0.001000	0.002000
-0.211719	0.003000	0.002000	0.003000
-0.211523	0.003000	0.003000	0.004000
-0.211328	0.003000	0.003000	0.004000
-0.211133	0.003000	0.002000	0.003000
-0.210938	0.003000	0.001000	0.002000
-0.210742	0.002000	0.003000	0.001000
-0.210547	0.002000	0.000000	0.002000
-0.210352	0.001000	0.000000	0.001000
-0.210156	0.000000	0.000000	0.001000
-0.209961	0.001000	0.002000	0.001000
-0.209766	0.001000	0.002000	0.001000
-0.209570	0.002000	0.002000	0.002000
-0.209375	0.004000	0.002000	0.003000
-0.209180	0.004000	0.002000	0.004000
-0.208984	0.004000	0.002000	0.004000
-0.208789	0.003000	0.002000	0.003000
-0.208594	0.002000	0.000000	0.002000
-0.208398	0.002000	0.002000	0.002000
-0.208203	0.001000	0.000000	0.001000
-0.208008	0.000000	0.000000	0.000000
-0.207812	0.002000	0.001000	0.001000
-0.207617	0.002000	0.001000	0.004000
-0.207422	0.003000	0.002000	0.003000
-0.207227	0.003000	0.000000	0.002000
-0.207031	0.004000	0.003000	0.003000
-0.206836	0.001000	0.007000	0.005000
-0.206641	0.003000	0.002000	0.002000
-0.206445	0.004000	0.001000	0.001000
-0.206250	0.002000	0.003000	0.002000
-0.206055	0.002000	0.002000	0.003000
-0.205859	0.004000	0.001000	0.003000
-0.205664	0.002000	0.003000	0.005000
-0.205469	0.003000	0.004000	0.004000
-0.205273	0.002000	0.001000	0.002000
-0.205078	0.002000	0.002000	0.003000
-0.204883	0.002000	0.004000	0.003000
-0.204687	0.002000	-0.001000	0.001000
-0.204492	0.000000	-0.001000	0.001000
-0.204297	0.002000	0.003000	0.000000
-0.204102	0.002000	0.002000	0.001000
-0.203906	0.003000	0.004000	0.003000
-0.203711	0.003000	-0.002000	0.003000
-0.203516	0.004000	0.003000	0.007000
-0.203320	0.004000	0.008000	0.008000
-0.203125	0.003000	0.000000	0.002000
-0.202930	0.001000	0.001000	0.000000
-0.202734	0.000000	0.005000	0.002000
-0.202539	0.003000	0.002000	0.001000
-0.202344	0.000000	-0.004000	0.002000
-0.202148	0.002000	0.002000	0.003000
-0.201953	0.001000	0.000000	0.002000
-0.201758	0.002000	0.000000	-0.002000
-0.201562	0.000000	0.009000	0.002000
-0.201367	0.004000	0.001000	0.001000
-0.201172	0.005000	0.002000	0.005000
-0.200977	0.004000	0.004000	0.009000
-0.200781	0.003000	-0.002000	0.003000
-0.200586	0.003000	0.003000	0.003000
-0.200391	-0.001000	0.005000	0.000000
-0.200195	0.001000	0.000000	-0.003000
-0.200000	-0.001000	0.003000	0.001000
-0.199805	0.002000	0.001000	0.003000
-0.199609	0.003000	-0.005000	0.002000
-0.199414	0.004000	0.001000	0.004000
-0.199219	0.002000	0.007000	0.002000
-0.199023	0.002000	0.002000	0.001000
-0.198828	0.003000	0.007000	0.003000
-0.198633	0.000000	0.005000	0.004000
-0.198438	0.003000	-0.004000	0.003000
-0.198242	0.001000	-0.001000	0.005000
-0.198047	0.003000	0.004000	0.003000
-0.197852	0.002000	-0.002000	-0.001000
-0.197656	0.003000	0.002000	-0.001000
-0.197461	-0.001000	0.007000	0.000000
-0.197266	0.002000	0.001000	0.001000
-0.197070	0.003000	-0.002000	0.002000
-0.196875	0.003000	0.002000	0.004000
-0.196680	0.002000	0.002000	0.005000
-0.196484	0.004000	0.003000	0.004000
-0.196289	0.003000	0.002000	0.001000
-0.196094	0.002000	0.005000	0.001000
-0.195898	0.002000	0.004000	0.003000
-0.195703	0.002000	-0.001000	0.001000
-0.195508	0.000000	-0.001000	0.000000
-0.195312	0.001000	-0.001000	0.001000
-0.195117	0.001000	0.001000	0.001000
-0.194922	0.001000	0.004000	0.002000
-0.194727	0.002000	0.003000	0.001000
-0.194531	0.004000	0.003000	0.005000
-0.194336	0.002000	0.001000	0.005000
-0.194141	0.003000	0.000000	0.004000
-0.193945	0.002000	0.001000	0.002000
-0.193750	0.000000	0.004000	0.002000
-0.193555	0.001000	0.003000	0.002000
-0.193359	0.003000	0.003000	0.003000
-0.193164	0.002000	0.004000	0.007000
-0.192969	0.003000	-0.001000	0.003000
-0.192773	0.002000	0.000000	0.004000
-0.192578	0.001000	0.003000	0.003000
-0.192383	0.001000	0.001000	0.000000
-0.192187	0.001000	0.002000	-0.002000
-0.191992	0.000000	0.004000	0.000000
-0.191797	0.000000	-0.003000	0.001000
-0.191602	0.002000	0.000000	0.002000
-0.191406	0.002000	0.004000	0.004000
-0.191211	0.003000	-0.001000	0.003000
-0.191016	0.003000	0.004000	0.002000
-0.190820	0.003000	0.008000	0.003000
-0.190625	0.002000	0.002000	0.002000
-0.190430	0.002000	0.001000	0.002000
-0.190234	0.001000	0.002000	0.003000
-0.190039	0.001000	-0.002000	0.001000
-0.189844	0.001000	-0.002000	0.001000
-0.189648	0.002000	0.004000	0.002000
-0.189453	0.002000	0.002000	0.000000
-0.189258	0.002000	0.002000	0.002000
-0.189062	0.002000	0.003000	0.003000
-0.188867	0.003000	0.001000	0.004000
-0.188672	0.003000	0.001000	0.005000
-0.188477	0.002000	0.004000	0.004000
-0.188281	0.001000	0.003000	0.003000
-0.188086	0.003000	0.000000	0.000000
-0.187891	0.002000	0.003000	0.001000
-0.187695	0.003000	0.002000	0.002000
-0.187500	0.001000	-0.002000	0.001000
-0.187305	0.001000	0.000000	0.002000
-0.187109	0.001000	0.001000	0.002000
-0.186914	0.002000	0.001000	0.001000
-0.186719	0.002000	0.002000	0.001000
-0.186523	0.003000	0.007000	0.003000
-0.186328	0.004000	0.002000	0.004000
-0.186133	0.002000	0.002000	0.004000
-0.185937	0.001000	0.004000	0.003000
-0.185742	0.001000	0.002000	0.002000
-0.185547	0.001000	0.001000	0.000000
-0.185352	-0.001000	0.002000	-0.001000
-0.185156	0.001000	0.002000	0.000000
-0.184961	0.003000	0.001000	0.002000
-0.184766	0.003000	0.000000	0.002000
-0.184570	0.001000	0.003000	0.003000
-0.184375	0.002000	0.001000	0.003000
-0.184180	0.003000	0.003000	0.004000
-0.183984	0.003000	0.005000	0.004000
-0.183789	0.002000	0.002000	0.002000
-0.183594	0.003000	0.001000	0.004000
-0.183398	0.002000	0.002000	0.003000
-0.183203	0.002000	0.000000	0.001000
-0.183008	0.000000	0.000000	-0.001000
-0.182812	-0.001000	0.000000	-0.001000
-0.182617	0.002000	0.001000	0.001000
-0.182422	0.002000	0.001000	0.000000
-0.182227	0.003000	0.002000	0.003000
-0.182031	0.001000	0.000000	0.002000
-0.181836	0.003000	-0.002000	0.000000
-0.181641	0.001000	0.001000	0.001000
-0.181445	0.003000	0.002000	0.002000
-0.181250	0.002000	0.002000	0.001000
-0.181055	0.001000	0.003000	0.002000
-0.180859	0.003000	0.001000	0.003000
-0.180664	0.003000	0.003000	0.005000
-0.180469	0.004000	0.003000	0.005000
-0.180273	0.003000	0.002000	0.002000
-0.180078	0.002000	0.002000	0.000000
-0.179883	0.002000	0.004000	0.002000
-0.179688	0.001000	0.003000	0.002000
-0.179492	0.001000	-0.002000	0.001000
-0.179297	0.001000	-0.001000	0.002000
-0.179102	0.001000	0.001000	0.002000
-0.178906	0.002000	0.001000	0.002000
-0.178711	0.001000	0.002000	0.001000
-0.178516	0.002000	0.004000	0.003000
-0.178320	0.003000	0.003000	0.004000
-0.178125	0.003000	0.002000	0.004000
-0.177930	0.001000	0.002000	0.005000
-0.177734	0.001000	0.001000	0.002000
-0.177539	0.002000	0.001000	0.002000
-0.177344	0.000000	0.001000	0.001000
-0.177148	0.001000	0.002000	0.000000
-0.176953	0.002000	0.000000	0.002000
-0.176758	0.002000	0.001000	0.001000
-0.176562	0.003000	0.002000	0.005000
-0.176367	0.002000	0.001000	0.003000
-0.176172	0.003000	0.002000	0.002000
-0.175977	0.003000	0.007000	0.003000
-0.175781	0.004000	0.002000	0.003000
-0.175586	0.003000	0.002000	0.003000
-0.175391	0.002000	0.000000	0.004000
-0.175195	0.002000	0.000000	0.003000
-0.175000	0.000000	-0.001000	0.001000
-0.174805	0.000000	0.000000	0.001000
-0.174609	0.001000	0.002000	0.002000
-0.174414	0.002000	0.001000	0.001000
-0.174219	0.003000	0.003000	0.004000
-0.174023	0.002000	0.001000	0.002000
-0.173828	0.004000	0.002000	0.005000
-0.173633	0.002000	0.002000	0.004000
-0.173437	0.002000	0.002000	0.004000
-0.173242	0.001000	0.001000	0.002000
-0.173047	0.002000	0.001000	0.000000
-0.172852	0.003000	0.001000	0.003000
-0.172656	0.002000	-0.001000	0.000000
-0.172461	0.001000	0.000000	0.001000
-0.172266	0.000000	0.000000	0.002000
-0.172070	0.000000	0.002000	0.001000
-0.171875	0.002000	0.000000	0.001000
-0.171680	0.003000	0.003000	0.003000
-0.171484	0.004000	0.002000	0.004000
-0.171289	0.004000	0.002000	0.005000
-0.171094	0.003000	0.002000	0.002000
-0.170898	0.002000	0.003000	0.002000
-0.170703	0.003000	0.002000	0.002000
-0.170508	0.002000	0.001000	0.002000
-0.170312	0.003000	0.003000	0.004000
-0.170117	0.002000	0.001000	0.004000
-0.169922	0.003000	0.002000	0.003000
-0.169727	0.002000	0.001000	0.001000
-0.169531	0.001000	0.003000	0.002000
-0.169336	0.001000	0.002000	0.000000
-0.169141	0.000000	0.000000	-0.001000
-0.168945	0.002000	0.001000	0.002000
-0.168750	0.002000	0.000000	0.002000
-0.168555	0.002000	0.002000	0.002000
-0.168359	0.003000	0.002000	0.004000
-0.168164	0.003000	0.004000	0.002000
-0.167969	0.002000	0.003000	0.003000
-0.167773	0.002000	0.002000	0.001000
-0.167578	0.002000	0.000000	0.002000
-0.167383	0.004000	0.001000	0.003000
-0.167188	0.002000	0.000000	0.003000
-0.166992	0.001000	0.001000	-0.001000
-0.166797	0.001000	0.000000	0.000000
-0.166602	0.001000	0.002000	0.001000
-0.166406	0.003000	0.002000	0.002000
-0.166211	0.002000	0.002000	0.003000
-0.166016	0.002000	0.000000	0.002000
-0.165820	0.003000	0.002000	0.003000
-0.165625	0.002000	0.004000	0.003000
-0.165430	0.003000	0.002000	0.003000
-0.165234	0.004000	0.003000	0.002000
-0.165039	0.003000	0.001000	0.002000
-0.164844	0.002000	0.002000	0.002000
-0.164648	0.001000	-0.001000	0.001000
-0.164453	0.000000	0.000000	0.001000
-0.164258	0.000000	0.001000	0.001000
-0.164062	0.001000	0.003000	0.003000
-0.163867	0.001000	0.002000	0.001000
-0.163672	0.004000	0.002000	0.004000
-0.163477	0.005000	0.002000	0.005000
-0.163281	0.004000	0.003000	0.003000
-0.163086	0.004000	0.002000	0.002000
-0.162891	0.002000	0.002000	0.000000
-0.162695	0.000000	0.002000	0.002000
-0.162500	-0.001000	0.000000	0.001000
-0.162305	0.000000	-0.003000	0.000000
-0.162109	0.002000	0.001000	0.001000
-0.161914	0.003000	0.002000	0.002000
-0.161719	0.003000	0.002000	0.002000
-0.161523	0.002000	0.003000	0.001000
-0.161328	0.002000	0.004000	0.003000
-0.161133	0.003000	0.003000	0.003000
-0.160937	0.002000	0.001000	0.005000
-0.160742	0.002000	0.001000	0.003000
-0.160547	0.003000	0.001000	0.003000
-0.160352	0.004000	0.002000	0.001000
-0.160156	0.001000	0.001000	0.000000
-0.159961	0.001000	0.001000	-0.001000
-0.159766	0.002000	0.001000	0.001000
-0.159570	0.000000	0.002000	0.003000
-0.159375	0.000000	0.001000	0.002000
-0.159180	0.002000	0.001000	0.003000
-0.158984	0.002000	0.003000	0.003000
-0.158789	0.002000	0.003000	0.002000
-0.158594	0.003000	0.002000	0.002000
-0.158398	0.002000	0.002000	0.002000
-0.158203	0.002000	0.002000	0.002000
-0.158008	0.002000	0.001000	0.003000
-0.157812	0.003000	0.003000	0.004000
-0.157617	0.002000	0.004000	0.002000
-0.157422	0.003000	0.002000	0.002000
-0.157227	0.002000	0.001000	0.001000
-0.157031	0.003000	0.002000	0.003000
-0.156836	0.003000	-0.001000	0.002000
-0.156641	0.000000	-0.001000	0.000000
-0.156445	0.001000	0.000000	0.001000
-0.156250	0.001000	0.002000	0.000000
-0.156055	0.002000	0.002000	0.001000
-0.155859	0.002000	0.003000	0.002000
-0.155664	0.004000	0.004000	0.004000
-0.155469	0.003000	0.002000	0.004000
-0.155273	0.003000	0.002000	0.005000
-0.155078	0.003000	0.002000	0.003000
-0.154883	0.000000	0.002000	0.002000
-0.154687	0.000000	0.000000	0.001000
-0.154492	0.000000	0.000000	0.001000
-0.154297	0.002000	0.000000	0.001000
-0.154102	0.002000	0.000000	0.001000
-0.153906	0.001000	0.002000	0.002000
-0.153711	0.002000	0.002000	0.004000
-0.153516	0.002000	0.003000	0.002000
-0.153320	0.002000	0.004000	0.007000
-0.153125	0.002000	0.003000	0.004000
-0.152930	0.002000	0.002000	0.002000
-0.152734	0.002000	0.000000	0.003000
-0.152539	0.003000	0.002000	0.003000
-0.152344	0.001000	0.001000	-0.001000
-0.152148	0.002000	0.001000	0.000000
-0.151953	0.001000	0.001000	0.000000
-0.151758	0.002000	0.001000	0.001000
-0.151562	0.002000	0.002000	0.003000
-0.151367	0.001000	0.001000	0.003000
-0.151172	0.003000	0.003000	0.005000
-0.150977	0.004000	0.003000	0.004000
-0.150781	0.004000	0.003000	0.003000
-0.150586	0.002000	0.003000	0.001000
-0.150391	0.002000	0.002000	0.003000
-0.150195	0.001000	0.000000	0.001000
-0.150000	0.000000	0.000000	0.001000
-0.149805	0.001000	0.000000	0.001000
-0.149609	0.002000	0.001000	0.002000
-0.149414	0.002000	0.002000	0.002000
-0.149219	0.003000	0.002000	0.001000
-0.149023	0.003000	0.003000	0.004000
-0.148828	0.004000	0.004000	0.004000
-0.148633	0.001000	0.002000	0.004000
-0.148438	0.002000	0.002000	0.004000
-0.148242	0.002000	0.002000	0.003000
-0.148047	0.002000	0.002000	0.002000
-0.147852	0.002000	0.001000	0.000000
-0.147656	0.001000	0.001000	0.001000
-0.147461	0.001000	-0.001000	0.001000
-0.147266	0.002000	0.001000	0.003000
-0.147070	0.001000	0.001000	0.002000
-0.146875	0.002000	0.002000	0.003000
-0.146680	0.001000	0.003000	0.003000
-0.146484	0.001000	0.002000	0.000000
-0.146289	0.003000	0.003000	0.001000
-0.146094	0.003000	0.001000	0.002000
-0.145898	0.001000	0.002000	0.002000
-0.145703	0.001000	0.003000	0.003000
-0.145508	0.002000	0.002000	0.004000
-0.145312	0.001000	0.001000	0.003000
-0.145117	0.001000	0.002000	0.003000
-0.144922	0.003000	0.001000	0.002000
-0.144727	0.003000	0.001000	0.002000
-0.144531	0.001000	0.001000	0.001000
-0.144336	0.001000	0.001000	0.001000
-0.144141	0.001000	0.002000	0.000000
-0.143945	0.001000	0.001000	0.002000
-0.143750	0.002000	0.002000	0.003000
-0.143555	0.003000	0.002000	0.003000
-0.143359	0.004000	0.004000	0.003000
-0.143164	0.003000	0.003000	0.004000
-0.142969	0.003000	0.001000	0.004000
-0.142773	0.002000	0.001000	0.003000
-0.142578	0.002000	0.004000	0.001000
-0.142383	0.000000	0.002000	0.002000
-0.142187	0.001000	-0.001000	0.001000
-0.141992	0.000000	0.000000	0.002000
-0.141797	0.003000	0.000000	0.002000
-0.141602	0.003000	0.001000	0.002000
-0.141406	0.003000	0.005000	0.002000
-0.141211	0.001000	0.004000	0.002000
-0.141016	0.004000	0.003000	0.003000
-0.140820	0.001000	0.001000	0.004000
-0.140625	0.002000	0.002000	0.002000
-0.140430	0.002000	0.000000	0.001000
-0.140234	0.002000	0.003000	0.002000
-0.140039	0.001000	-0.001000	0.001000
-0.139844	0.002000	-0.003000	-0.001000
-0.139648	0.000000	0.005000	0.004000
-0.139453	0.001000	0.000000	0.000000
-0.139258	0.000000	-0.001000	0.000000
-0.139062	0.001000	0.007000	0.003000
-0.138867	0.005000	0.004000	0.003000
-0.138672	0.004000	-0.001000	0.004000
-0.138477	0.004000	0.002000	0.005000
-0.138281	0.001000	0.001000	0.003000
-0.138086	0.003000	-0.003000	0.000000
-0.137891	-0.001000	0.008000	0.002000
-0.137695	0.000000	0.000000	-0.001000
-0.137500	0.003000	-0.002000	0.000000
-0.137305	0.002000	0.004000	0.005000
-0.137109	0.004000	-0.001000	0.002000
-0.136914	0.003000	0.000000	0.002000
-0.136719	0.002000	0.008000	0.004000
-0.136523	0.002000	0.004000	0.000000
-0.136328	0.003000	0.002000	0.003000
-0.136133	0.002000	0.004000	0.004000
-0.135938	0.004000	-0.003000	0.004000
-0.135742	0.002000	-0.001000	0.002000
-0.135547	0.001000	0.003000	-0.001000
-0.135352	0.000000	0.000000	-0.002000
-0.135156	0.002000	0.002000	0.001000
-0.134961	0.002000	0.005000	0.003000
-0.134766	0.004000	0.000000	0.002000
-0.134570	0.002000	-0.003000	0.001000
-0.134375	0.000000	0.003000	0.000000
-0.134180	0.001000	0.001000	0.002000
-0.133984	0.002000	0.001000	0.001000
-0.133789	0.001000	0.002000	0.002000
-0.133594	0.001000	0.004000	0.003000
-0.133398	0.004000	0.000000	0.003000
-0.133203	0.004000	0.001000	0.007000
-0.133008	0.003000	0.004000	0.005000
-0.132812	0.002000	0.000000	0.002000
-0.132617	0.003000	0.002000	0.000000
-0.132422	0.001000	0.005000	0.001000
-0.132227	0.001000	0.000000	0.000000
-0.132031	0.001000	-0.003000	0.000000
-0.131836	0.000000	0.003000	0.002000
-0.131641	0.002000	-0.001000	0.003000
-0.131445	0.002000	-0.001000	0.001000
-0.131250	0.002000	0.008000	0.003000
-0.131055	0.003000	0.005000	0.002000
-0.130859	0.004000	0.000000	0.002000
-0.130664	0.001000	0.003000	0.005000
-0.130469	0.003000	0.003000	0.003000
-0.130273	0.001000	-0.003000	0.004000
-0.130078	0.001000	0.003000	0.002000
-0.129883	-0.001000	0.000000	-0.001000
-0.129687	0.003000	0.001000	-0.001000
-0.129492	0.000000	0.005000	0.002000
-0.129297	0.003000	0.002000	0.003000
-0.129102	0.003000	-0.003000	0.003000
-0.128906	0.004000	0.004000	0.003000
-0.128711	0.002000	0.005000	0.005000
-0.128516	0.003000	-0.001000	0.001000
-0.128320	0.003000	0.002000	0.002000
-0.128125	0.002000	0.005000	0.003000
-0.127930	0.003000	0.001000	0.002000
-0.127734	0.001000	-0.002000	0.000000
-0.127539	0.001000	0.003000	0.003000
-0.127344	0.001000	0.001000	-0.001000
-0.127148	0.003000	-0.001000	-0.001000
-0.126953	0.001000	0.005000	0.002000
-0.126758	0.003000	0.004000	0.002000
-0.126562	0.004000	-0.001000	0.004000
-0.126367	0.004000	0.004000	0.007000
-0.126172	0.002000	0.004000	0.005000
-0.125977	0.003000	-0.002000	0.001000
-0.125781	0.002000	0.005000	0.001000
-0.125586	0.001000	0.005000	0.000000
-0.125391	0.001000	-0.003000	-0.001000
-0.125195	0.001000	0.000000	0.003000
-0.125000	0.001000	0.003000	0.003000
-0.124805	0.002000	0.000000	0.003000
-0.124609	0.002000	0.002000	0.002000
-0.124414	0.004000	0.008000	0.004000
-0.124219	0.003000	0.002000	0.004000
-0.124023	0.004000	0.000000	0.002000
-0.123828	0.003000	0.005000	0.007000
-0.123633	0.002000	0.000000	0.002000
-0.123437	0.001000	-0.002000	0.001000
-0.123242	0.001000	0.005000	0.002000
-0.123047	0.001000	0.004000	0.002000
-0.122852	0.002000	0.000000	0.002000
-0.122656	0.002000	0.003000	0.004000
-0.122461	0.004000	0.002000	0.003000
-0.122266	0.002000	-0.002000	0.002000
-0.122070	0.002000	0.001000	0.001000
-0.121875	0.001000	0.003000	0.001000
-0.121680	0.001000	0.000000	0.000000
-0.121484	0.001000	0.002000	0.001000
-0.121289	0.002000	0.002000	0.003000
-0.121094	0.004000	0.000000	0.004000
-0.120898	0.004000	0.001000	0.004000
-0.120703	0.003000	0.003000	0.004000
-0.120508	0.002000	0.003000	0.002000
-0.120312	0.001000	0.001000	0.000000
-0.120117	0.001000	0.003000	0.002000
-0.119922	0.001000	-0.001000	0.001000
-0.119727	0.001000	-0.001000	0.000000
-0.119531	0.002000	0.000000	0.000000
-0.119336	0.003000	0.001000	0.002000
-0.119141	0.001000	0.002000	0.000000
-0.118945	0.003000	0.004000	0.000000
-0.118750	0.003000	0.003000	0.003000
-0.118555	0.002000	0.000000	0.005000
-0.118359	0.003000	0.002000	0.005000
-0.118164	0.002000	0.001000	0.004000
-0.117969	0.002000	0.001000	0.001000
-0.117773	0.002000	0.002000	0.002000
-0.117578	0.000000	0.002000	-0.001000
-0.117383	0.001000	0.001000	0.002000
-0.117188	0.002000	0.000000	0.001000
-0.116992	0.001000	0.001000	0.003000
-0.116797	0.002000	-0.001000	0.001000
-0.116602	0.003000	0.003000	0.003000
-0.116406	0.005000	0.004000	0.003000
-0.116211	0.004000	0.004000	0.002000
-0.116016	0.004000	0.003000	0.003000
-0.115820	0.002000	0.000000	0.003000
-0.115625	0.002000	0.001000	0.002000
-0.115430	0.001000	0.003000	0.002000
-0.115234	-0.001000	0.001000	-0.001000
-0.115039	0.001000	0.001000	0.000000
-0.114844	0.002000	0.004000	0.001000
-0.114648	0.003000	0.002000	0.002000
-0.114453	0.003000	0.000000	0.004000
-0.114258	0.003000	0.003000	0.005000
-0.114062	0.002000	0.002000	0.003000
-0.113867	0.002000	0.002000	0.002000
-0.113672	0.002000	0.004000	0.001000
-0.113477	0.003000	0.002000	0.001000
-0.113281	0.002000	0.002000	0.002000
-0.113086	0.002000	0.000000	0.001000
-0.112891	0.002000	-0.001000	0.001000
-0.112695	0.001000	0.000000	0.000000
-0.112500	0.001000	0.003000	0.000000
-0.112305	0.002000	0.001000	0.001000
-0.112109	0.002000	0.001000	0.002000
-0.111914	0.005000	0.004000	0.005000
-0.111719	0.004000	0.002000	0.004000
-0.111523	0.002000	0.003000	0.004000
-0.111328	0.002000	0.003000	0.003000
-0.111133	0.002000	-0.001000	0.003000
-0.110937	0.001000	0.003000	0.002000
-0.110742	0.003000	0.005000	0.005000
-0.110547	0.002000	0.000000	0.003000
-0.110352	0.004000	0.003000	0.003000
-0.110156	0.003000	0.004000	0.004000
-0.109961	0.003000	0.001000	0.001000
-0.109766	0.001000	-0.001000	0.000000
[truncated: 6,705 more rows]
