# Supplementary material for: Identification of the blasting vibration characteristics of groundwater-sealed tunnel
Source: Sci Rep. 2023 Aug 21;13:13557. doi: 10.1038/s41598-023-40728-y (PMC10442370; doi:10.1038/s41598-023-40728-y)
Supplement: Supplementary file 1 — Supplementary Information. [file 41598_2023_40728_MOESM1_ESM.zip › supplementary raw data/instruction.txt]

The file names represent the original data of the corresponding 1~5 # measuring points respectively, and the sampling frequency is 5KHz.
